# Supplementary material for: A Self-Organizing State-Space-Model Approach for Parameter Estimation in Hodgkin-Huxley-Type Models of Single Neurons
Source: PLoS Comput Biol. 2012 Mar 1;8(3):e1002401. doi: 10.1371/journal.pcbi.1002401 (PMC3291554; doi:10.1371/journal.pcbi.1002401)
Supplement: Text S2 — The MATLAB/C99 source code we used in this study. (BZ2) [file pcbi.1002401.s009.bz2]

Archive with 59 entries (56 files):
- code
- code/._.DS_Store
- code/.DS_Store
- code/c
- code/._generate_Iinj.m
- code/generate_Iinj.m
- code/matlab
- code/._README.txt
- code/README.txt
- code/._simulate_mdl_B4.m
- code/simulate_mdl_B4.m
- code/._simulate_mdl_HH.m
- code/simulate_mdl_HH.m
- code/._simulate_mdl_HH2.m
- code/simulate_mdl_HH2.m
- code/._simulate_mdl_moto.m
- code/simulate_mdl_moto.m
- code/matlab/._.DS_Store
- code/matlab/.DS_Store
- code/matlab/._filter_mdl_B4.m
- code/matlab/filter_mdl_B4.m
- code/matlab/._filter_mdl_B4_.m
- code/matlab/filter_mdl_B4_.m
- code/matlab/._filter_mdl_HH.m
- code/matlab/filter_mdl_HH.m
- code/matlab/._filter_mdl_HH2.m
- code/matlab/filter_mdl_HH2.m
- code/matlab/._filter_mdl_moto.m
- code/matlab/filter_mdl_moto.m
- code/matlab/._resample.m
- code/matlab/resample.m
- code/matlab/._SMCfilter.m
- code/matlab/SMCfilter.m
- code/matlab/._SMCfilterL.m
- code/matlab/SMCfilterL.m
- code/matlab/._update_parameters_normal.m
- code/matlab/update_parameters_normal.m
- code/c/._.DS_Store
- code/c/.DS_Store
- code/c/._aux.c
- code/c/aux.c
- code/c/._aux.h
- code/c/aux.h
- code/c/._mex_resample.c
- code/c/mex_resample.c
- code/c/._mex_sample_idxs.c
- code/c/mex_sample_idxs.c
- code/c/._mex_update_states_mdl_B4.c
- code/c/mex_update_states_mdl_B4.c
- code/c/._mex_update_states_mdl_B4_.c
- code/c/mex_update_states_mdl_B4_.c
- code/c/._mex_update_states_mdl_HH.c
- code/c/mex_update_states_mdl_HH.c
- code/c/._mex_update_states_mdl_HH2.c
- code/c/mex_update_states_mdl_HH2.c
- code/c/._mex_update_states_mdl_moto.c
- code/c/mex_update_states_mdl_moto.c
- code/c/._README.txt
- code/c/README.txt
