# Supplementary material for: A Self-Organizing State-Space-Model Approach for Parameter Estimation in Hodgkin-Huxley-Type Models of Single Neurons
Source: PLoS Comput Biol. 2012 Mar 1;8(3):e1002401. doi: 10.1371/journal.pcbi.1002401 (PMC3291554; doi:10.1371/journal.pcbi.1002401)
Supplement: Text S2 — The MATLAB/C99 source code we used in this study. (BZ2) [file pcbi.1002401.s009.bz2 › code/generate_Iinj.m]

% %     generate_Iinj.m: Generates a sequence of random current steps with
% %     amplitude from Iinj_min to Iinj_max and duration from Idur_min to Idur_max.
% %     
% %     For example: 
% %     [t,Iinj] = generate_Iinj(0:0.01:5e3,-5,20,10,50);
% %     plot(t,Iinj);
% %
% %     Copyright (C) 2011  Dimitrios V. Vavoulis
% % 
% %     This program is free software: you can redistribute it and/or modify
% %     it under the terms of the GNU General Public License as published by
% %     the Free Software Foundation, either version 3 of the License, or
% %     (at your option) any later version.
% % 
% %     This program is distributed in the hope that it will be useful,
% %     but WITHOUT ANY WARRANTY; without even the implied warranty of
% %     MERCHANTABILITY or FITNESS FOR A PARTICULAR PURPOSE.  See the
% %     GNU General Public License for more details.
% % 
% %     You should have received a copy of the GNU General Public License
% %     along with this program.  If not, see <http://www.gnu.org/licenses/>.

function [t,Iinj] = generate_Iinj(t,Iinj_min,Iinj_max,Idur_min,Idur_max)

    Iinj = zeros(size(t));
    amp  = Iinj_min + (Iinj_max - Iinj_min) * rand(size(t));
    dur  = Idur_min + (Idur_max - Idur_min) * rand(size(t));
    
    cumdur = cumsum(dur);
    
    ii = cumdur > t(end);
    
    amp(ii)    = [];
    cumdur(ii) = [];
    
    for i = 2:length(cumdur)
        ii = t >= cumdur(i-1) & t <= cumdur(i);
        Iinj(ii) = amp(i);
    end
end
