# Supplementary material for: A Self-Organizing State-Space-Model Approach for Parameter Estimation in Hodgkin-Huxley-Type Models of Single Neurons
Source: PLoS Comput Biol. 2012 Mar 1;8(3):e1002401. doi: 10.1371/journal.pcbi.1002401 (PMC3291554; doi:10.1371/journal.pcbi.1002401)
Supplement: Text S2 — The MATLAB/C99 source code we used in this study. (BZ2) [file pcbi.1002401.s009.bz2 › code/README.txt]

[Step 1]
Start with the *.m files in this folder. For example, 
use 'generate_Iinj.m' to generate a random sequence of 
current steps. Then, use e.g. 'simulate_mdl_HH.m' to 
generate some simulated data.

[Step 2]
Compile the code in folder 'c', according to the included
instructions.

[Step 3]
Use the 'filter_mdl_*.m' functions in folder 'matlab'
to simultaneously estimate states and parameters in
the models using the simulated data.

If you have any problems understanding what the code
does or how it works, send an email to: 
Dimitris.Vavoulis at dcs.warwick.ac.uk

  
