# Supplementary material for: A Self-Organizing State-Space-Model Approach for Parameter Estimation in Hodgkin-Huxley-Type Models of Single Neurons
Source: PLoS Comput Biol. 2012 Mar 1;8(3):e1002401. doi: 10.1371/journal.pcbi.1002401 (PMC3291554; doi:10.1371/journal.pcbi.1002401)
Supplement: Text S2 — The MATLAB/C99 source code we used in this study. (BZ2) [file pcbi.1002401.s009.bz2 › code/simulate_mdl_B4.m]

% %     simulate_mdl_B4.m: Simulates the B4 model, given t and
% %     Iinj from generate_Iinj.m. V is the observed membrane potential
% %     and X are the dynamic variables V, hNa, mK, mA, hA.     
% %
% %     Copyright (C) 2011  Dimitrios V. Vavoulis
% % 
% %     This program is free software: you can redistribute it and/or modify
% %     it under the terms of the GNU General Public License as published by
% %     the Free Software Foundation, either version 3 of the License, or
% %     (at your option) any later version.
% % 
% %     This program is distributed in the hope that it will be useful,
% %     but WITHOUT ANY WARRANTY; without even the implied warranty of
% %     MERCHANTABILITY or FITNESS FOR A PARTICULAR PURPOSE.  See the
% %     GNU General Public License for more details.
% % 
% %     You should have received a copy of the GNU General Public License
% %     along with this program.  If not, see <http://www.gnu.org/licenses/>.

function [V,X] = simulate_mdl_B4(t,Iinj)    
    %% initial conditions
    x0    = [-65 1 0 0 1]';
                     
    %% allocate memory
    X  = zeros(length(x0),length(t));
    
    %% main loop
    dt = diff(t);
    X(:,1) = x0;
    for k = 2:length(t)
       X(:,k) = update_voltage_and_gates(X(:,k-1),Iinj(k-1),dt(k-1));
    end
    
    %% add measurement noise
    so = 1; 
    V  = X(1,:) + so * randn(size(t)); 

    figure;
    subplot(3,1,1); plot(t,V,t,X(1,:));
    subplot(3,1,2); plot(t,Iinj);
    subplot(3,1,3); plot(t,X(2:5,:));
end

%%

function xout = update_voltage_and_gates(x,Iinj,dt)        
    %% parameters
    sx = 0.3380;                                                     

    PIinj =  0.3460;   
    PL    =  0.0381;
    PNa   =  8.5983;  
    PK    =  7.4257;
    PA    =  8.0462;

    EL    = -65;
    ENa   =  35; 
    EK    = -67;
 
    VH    = [-25.1340   -24.1414 -23.0684  -10.2421  -53.6345]';   
    VS    = [  6.5792  -6.5144   11.0034    6.7549 -20.1129  ]';    
    to    = [22.9444 32.0220 29.5492        49.9554 ]';   
    delta = [ 0.5     0.5     0.5            0.5    ]';    


    %% read state
    V  = x(1);
    h  = x(2);
    n  = x(3);
    mA = x(4);
    hA = x(5);

    %% compute currents
    m = 1 ./ ( 1 + exp( (VH(1) - V) / VS(1) ) );
    
    IL  = PL              * (V - EL );
    INa = PNa * m^3 * h   * (V - ENa);
    IK  = PK  * n^4       * (V - EK );
    IA  = PA  * mA^4 * hA * (V - EK );

    %% compute xinf and tx, where x = {hNa, mK, mA, hA} 
    tmp  = (VH(2:5) - V) ./ VS(2:5);
    xinf = 1 ./ ( 1 + exp( tmp ) );
    tx   = to .* xinf .* exp(delta .* tmp);
    
    %% update state
    xout = [
            V    + (PIinj*Iinj - IL - INa - IK - IA) * dt + sx * sqrt(dt) * randn;        
            xinf + (x(2:5) - xinf) ./ tx * dt;    
        ];
end
