# Supplementary material for: A Self-Organizing State-Space-Model Approach for Parameter Estimation in Hodgkin-Huxley-Type Models of Single Neurons
Source: PLoS Comput Biol. 2012 Mar 1;8(3):e1002401. doi: 10.1371/journal.pcbi.1002401 (PMC3291554; doi:10.1371/journal.pcbi.1002401)
Supplement: Text S2 — The MATLAB/C99 source code we used in this study. (BZ2) [file pcbi.1002401.s009.bz2 › code/simulate_mdl_HH.m]

% %     simulate_mdl_HH.m: Simulates the single-compartment model, given t and
% %     Iinj from generate_Iinj.m. V is the observed membrane potential
% %     and X are the dynamic variables V, mNa, hNa and mK.     
% %
% %     Copyright (C) 2011  Dimitrios V. Vavoulis
% % 
% %     This program is free software: you can redistribute it and/or modify
% %     it under the terms of the GNU General Public License as published by
% %     the Free Software Foundation, either version 3 of the License, or
% %     (at your option) any later version.
% % 
% %     This program is distributed in the hope that it will be useful,
% %     but WITHOUT ANY WARRANTY; without even the implied warranty of
% %     MERCHANTABILITY or FITNESS FOR A PARTICULAR PURPOSE.  See the
% %     GNU General Public License for more details.
% % 
% %     You should have received a copy of the GNU General Public License
% %     along with this program.  If not, see <http://www.gnu.org/licenses/>.


function [V,X] = simulate_mdl_HH(t,Iinj)
    %% initial conditions
    x0    = [-65 0 1 1]';
                     
    %% allocate memory
    X  = zeros(length(x0),length(t));
    
    %% main loop
    dt = diff(t);
    X(:,1) = x0;
    for k = 2:length(t)
       X(:,k) = update_voltage_and_gates(X(:,k-1),Iinj(k-1),dt(k-1));
    end
    
    %% add measurement noise
    so = 50; 
    V = X(1,:) + so * randn(size(t));

    figure;
    subplot(3,1,1); plot(t,V,t,X(1,:));
    subplot(3,1,2); plot(t,Iinj);
    subplot(3,1,3); plot(t,X(2:4,:));
end

%%

function xout = update_voltage_and_gates(x,Iinj,dt)    
    %% parameters
    sx = 1;                                                     
       
    GL    =  0.3;
    GNa   =  120;  
    GK    =  36;

    EL    = -54.4;
    ENa   =  55; 
    EK    = -77;
 
    VH    = [-39.6051  -62.1596  -51.4643]';
    VS    = [  9.4690   -7.0678   16.4318]';
    tmin  = [  0.0093    0.4012    0.5235]';
    tmax  = [  1.0262   16.0834    8.9236]';
    delta = [  0.4464    0.3719    0.7980]';
        
    %% read state
    V    = x(1);
    mNa  = x(2);
    hNa  = x(3);
    mK   = x(4);

    %% compute currents    
    IL  = GL                  * (V - EL );
    INa = GNa * mNa^3 * hNa   * (V - ENa);
    IK  = GK  * mK^4          * (V - EK );

    %% compute xinf and tx, where x = {m, h, n} 
    tmp  = (VH - V) ./ VS;
    xinf = 1 ./ ( 1 + exp( tmp ) );
    tx   = tmin + (tmax - tmin) .* exp(delta .* tmp) .* xinf;
    
    %% update state (assume Cm = 1)
    xout = [
        x(1)   + (Iinj - IL - INa - IK) * dt + sx * sqrt(dt) * randn;  
        x(2:4) + ( xinf - x(2:4) ) ./ tx * dt    
        ];
end
