# Supplementary material for: A Self-Organizing State-Space-Model Approach for Parameter Estimation in Hodgkin-Huxley-Type Models of Single Neurons
Source: PLoS Comput Biol. 2012 Mar 1;8(3):e1002401. doi: 10.1371/journal.pcbi.1002401 (PMC3291554; doi:10.1371/journal.pcbi.1002401)
Supplement: Text S2 — The MATLAB/C99 source code we used in this study. (BZ2) [file pcbi.1002401.s009.bz2 › code/simulate_mdl_HH2.m]

% %     simulate_mdl_HH2.m: Simulates the single-compartment model, given t and
% %     Iinj from generate_Iinj.m. V is the observed membrane potential
% %     and X are the dynamic variables V, m, h and n. Notice the presence of    
% %     both channel and synaptic noise.
% %
% %     Copyright (C) 2011  Dimitrios V. Vavoulis
% % 
% %     This program is free software: you can redistribute it and/or modify
% %     it under the terms of the GNU General Public License as published by
% %     the Free Software Foundation, either version 3 of the License, or
% %     (at your option) any later version.
% % 
% %     This program is distributed in the hope that it will be useful,
% %     but WITHOUT ANY WARRANTY; without even the implied warranty of
% %     MERCHANTABILITY or FITNESS FOR A PARTICULAR PURPOSE.  See the
% %     GNU General Public License for more details.
% % 
% %     You should have received a copy of the GNU General Public License
% %     along with this program.  If not, see <http://www.gnu.org/licenses/>.

function [V,X] = simulate_mdl_HH2(t,Iinj)
    %% initial conditions
    x0    = [-65 0 1 1]';
                     
    %% allocate memory
    X  = zeros(length(x0),length(t));
    
    %% main loop
    dt = diff(t);
    X(:,1) = x0;
    for k = 2:length(t)
       X(:,k) = update_voltage_and_gates(X(:,k-1),Iinj(k-1),dt(k-1));
    end
    
    %% add measurement noise
    so = 1; 
    V = X(1,:) + so * randn(size(t));

    figure;
    subplot(3,1,1); plot(t,V,t,X(1,:));
    subplot(3,1,2); plot(t,Iinj);
    subplot(3,1,3); plot(t,X(2:4,:));
end

%%

function xout = update_voltage_and_gates(x,Iinj,dt)    
    %% parameters
    sNa   = 0.04;
    sK    = 0.02;
    
    lE    = 0.03;
    lI    = 0.01;
       
    GL    =  0.3;
    GNa   =  120;  
    GK    =  36;

    gE    = 1;
    gI    = 1;
    
    EL    = -54.4;
    ENa   =  55; 
    EK    = -77;
    EE    =  0;
    EI    = -75;
            
    %% read state
    V  = x(1);
    m  = x(2);
    h  = x(3);
    n  = x(4);

    %% compute currents    
    IL  = GL              * (V - EL );
    INa = GNa * m^3 * h   * (V - ENa);
    IK  = GK  * n^4       * (V - EK );
    
    IE  = gE  * lE        * (V - EE); 
    II  = gI  * lI        * (V - EI);

    %% ax and bx, where  x = {m, h, n} 
    am = 0.1 * ( V + 40 ) / ( 1 - exp( -0.1 * ( V + 40 ) ) );  bm = 4 * exp( -0.0556 * (V + 65) );
    ah = 0.07 * exp( - 0.05 * ( V + 65 ) )                  ;  bh = 1 / ( 1 + exp( -0.1 * ( 35 + V ) ) );
    an = 0.01 * ( V + 55 ) / ( 1 - exp( -0.1 * ( V + 55 ) ) ); bn = 0.125 * exp( -0.0125 * ( V + 65 ) );
    
    %% update voltage (assume Cm = 1)
    tmp = gE^2 * lE * (V - EE)^2 + gI^2 * lI * (V - EI)^2;  
    V = V + (Iinj - IL - INa - IK - IE - II) * dt + sqrt(tmp * dt) * randn;    

    %% update m, h and n
    m = m + ( am * (1 - m) - bm * m ) * dt + sNa * sqrt( ( am * (1 - m) + bm * m ) * dt ) * randn;
    h = h + ( ah * (1 - h) - bh * h ) * dt + sNa * sqrt( ( ah * (1 - h) + bh * h ) * dt ) * randn;
    n = n + ( an * (1 - n) - bn * n ) * dt + sK  * sqrt( ( an * (1 - n) + bn * n ) * dt ) * randn;
    
    m = max(0,min(m,1));
    h = max(0,min(h,1));
    n = max(0,min(n,1));
    
    %% output
    xout = [V;m;h;n];
end
