# Supplementary material for: A Self-Organizing State-Space-Model Approach for Parameter Estimation in Hodgkin-Huxley-Type Models of Single Neurons
Source: PLoS Comput Biol. 2012 Mar 1;8(3):e1002401. doi: 10.1371/journal.pcbi.1002401 (PMC3291554; doi:10.1371/journal.pcbi.1002401)
Supplement: Text S2 — The MATLAB/C99 source code we used in this study. (BZ2) [file pcbi.1002401.s009.bz2 › code/simulate_mdl_moto.m]

% %     simulate_mdl_moto.m: Simulates the two-compartment model, given t and
% %     Iinj, where size(Iinj) = [2,length(t)]. V is the observed membrane potential
% %     at the soma and the dendritic compartment and X is the voltage, intracellular 
% %     calcium concentration and gating variables at the soma and the dendritic
% %     compartment.
% %
% %     Copyright (C) 2011  Dimitrios V. Vavoulis
% % 
% %     This program is free software: you can redistribute it and/or modify
% %     it under the terms of the GNU General Public License as published by
% %     the Free Software Foundation, either version 3 of the License, or
% %     (at your option) any later version.
% % 
% %     This program is distributed in the hope that it will be useful,
% %     but WITHOUT ANY WARRANTY; without even the implied warranty of
% %     MERCHANTABILITY or FITNESS FOR A PARTICULAR PURPOSE.  See the
% %     GNU General Public License for more details.
% % 
% %     You should have received a copy of the GNU General Public License
% %     along with this program.  If not, see <http://www.gnu.org/licenses/>.

function [V,X] = simulate_mdl_moto(t,Iinj)
    %% initial conditions
    x0    = [-65 -65 0 0 0.5 0.5 0.5 0.5 0.5 0.5 0.5]';
                     
    %% allocate memory
    X  = zeros(length(x0),length(t));
    
    %% main loop
    dt = diff(t);
    X(:,1) = x0;
    for k = 2:length(t)
       X(:,k) = update_voltage_and_gates(X(:,k-1),Iinj(:,k-1),dt(k-1));
    end
    
    %% add measurement noise
    so = 1; 
    V = X(1:2,:) + so * randn(2,length(t));

    figure;
    subplot(3,2,1); plot(t,V(1,:),t,X(1,:),t,Iinj(1,:));
    subplot(3,2,2); plot(t,V(2,:),t,X(2,:),t,Iinj(2,:));    
    subplot(3,2,3); plot(t,X(3,:));
    subplot(3,2,4); plot(t,X(4,:));
    subplot(3,2,5); plot(t,X(5:8,:));
    subplot(3,2,6); plot(t,X(9:11,:));
end

%%

function xout = update_voltage_and_gates(x,Iinj,dt)    
    %% parameters
    sx = [1 1]';                                                     
       
    GL    =  0.51;
    GC    =  0.1;
    p     =  0.1;
    GNa   =  120;  
    GK    =  100;    
    GKCa1 =  5;
    GCaN1 =  14;
    GKCa2 =  1.1;
    GCaN2 =  0.3;
    GCaL  =  0.33;

    EL    = -60;
    ENa   =  55; 
    EK    = -80;
    ECa   =  80;
     
    VH    = [-35   -55  -28 -30 -45 -40]';
    VS    = [  7.8 -7    15   5  -5   7]';

    tmin  = [ 0.0000 0.6498]';
    tmax  = [30.3113 6.2997]';
    delta = [ 0.5995 0.6887]';
    
    to    = [4 40 40]';

    tCa   =  50;
    cCa   =  0.0045;
    Kd    =  0.2;
    
    %% read state
    V1    = x(1);
    V2    = x(2); 
    Ca1   = x(3);
    Ca2   = x(4);
    
    hNa   = x(5);
    mK    = x(6);
    mCaN1 = x(7);
    hCaN1 = x(8);
    mCaN2 = x(9);
    hCaN2 = x(10);
    mCaL  = x(11);

    %% compute xinf and tx     
    xinf = zeros(7,1);
    tx   = zeros(7,1);    
    
    mNainf    = 1 / ( 1 + exp( ( VH(1) - V1 ) / VS(1) ) );                     

    tmp       = ( VH(2:3) - V1) ./ VS(2:3);    
    xinf(1:2) = 1 ./ ( 1 + exp( tmp ) );                                    %% hNainf, mKinf    
    xinf(3:4) = 1 ./ ( 1 + exp( ( VH(4:5) - V1 ) ./ VS(4:5) ) );            %% minf_CaN1, hinf_CaN1    
    xinf(5:7) = 1 ./ ( 1 + exp( ( VH(4:6) - V2 ) ./ VS(4:6) ) );            %% minf_CaN2, hinf_CaN2, minf_CaL

    tx(1:2)   = tmin + (tmax - tmin) .* exp(delta .* tmp) .* xinf(1:2);     %% th, tn
    tx(3:4)   = to(1:2);                                                    %% tm_CaN1, th_CaN1
    tx(5:7)   = to;                                                         %% tm_CaN2, th_CaN2, tm_CaL

    %% compute currents   
    IL1   = GL                         * (V1 - EL );
    IL2   = GL                         * (V2 - EL );

    IC1   = GC / p                     * (V1 - V2);  
    IC2   = GC / ( 1 - p )             * (V2 - V1);  

    INa   = GNa    * mNainf^3 * hNa    * (V1 - ENa);
    IK    = GK     * mK^4              * (V1 - EK );

    IKCa1 = GKCa1  * Ca1 / (Ca1 + Kd)  * (V1 - EK);
    IKCa2 = GKCa2  * Ca2 / (Ca2 + Kd)  * (V2 - EK);

    ICaN1 = GCaN1  * mCaN1^2   * hCaN1 * (V1 - ECa); 
    ICaN2 = GCaN2  * mCaN2^2   * hCaN2 * (V2 - ECa); 
    
    ICaL  = GCaL    * mCaL             * (V2 - ECa); 
    
    %% output
    xout = zeros(11,1);
    
    %% 1: update V (assume Cm = 1)    
    xout(1) = V1  + (Iinj(1) - IL1 - IC1 - INa - IK - IKCa1 - ICaN1       ) * dt + sx(1) * sqrt(dt) * randn;  
    xout(2) = V2  + (Iinj(2) - IL2 - IC2            - IKCa2 - ICaN2 - ICaL) * dt + sx(2) * sqrt(dt) * randn;  
    
    %% 2: update Ca
    xout(3) = Ca1 -  ( cCa *   ICaN1          + Ca1 ) / tCa * dt;
    xout(4) = Ca2 -  ( cCa * ( ICaN2 + ICaL ) + Ca2 ) / tCa * dt;
    
    %% 3: update gates
    xout(5:11) = x(5:11) + ( xinf - x(5:11) ) ./ tx * dt;    
end
