# Supplementary material for: A Self-Organizing State-Space-Model Approach for Parameter Estimation in Hodgkin-Huxley-Type Models of Single Neurons
Source: PLoS Comput Biol. 2012 Mar 1;8(3):e1002401. doi: 10.1371/journal.pcbi.1002401 (PMC3291554; doi:10.1371/journal.pcbi.1002401)
Supplement: Text S2 — The MATLAB/C99 source code we used in this study. (BZ2) [file pcbi.1002401.s009.bz2 › code/matlab/filter_mdl_B4.m]

% %     filter_mdl_B4.m: Simultaneous parameter and state estimation for 
% %     the B4 model using the fixed-lag filter/smoother.
% %
% %     data (C x K) -- rows are as follows: t, Iinj1, Iinj2, Iinj3, Iinj4, 
% %     Vobs1, Vobs2, Vobs3, Vobs4, i.e. four simultaneous recordings and associated 
% %     injected currents, as described in the main text.
% %
% %     N : the number of particles. Use [] for N = D x 100 
% %
% %     L : the fixed lag. For L <= 1, filtering takes place
% %     
% %     iocounter: log simulation progress every iocounter steps
% %
% %     Copyright (C) 2011  Dimitrios V. Vavoulis
% % 
% %     This program is free software: you can redistribute it and/or modify
% %     it under the terms of the GNU General Public License as published by
% %     the Free Software Foundation, either version 3 of the License, or
% %     (at your option) any later version.
% % 
% %     This program is distributed in the hope that it will be useful,
% %     but WITHOUT ANY WARRANTY; without even the implied warranty of
% %     MERCHANTABILITY or FITNESS FOR A PARTICULAR PURPOSE.  See the
% %     GNU General Public License for more details.
% % 
% %     You should have received a copy of the GNU General Public License
% %     along with this program.  If not, see <http://www.gnu.org/licenses/>.

function [Yavg,Q] = filter_mdl_B4(data,N,L,iocounter)    
    %% indices of free parameters (>1)
    idxs = [ 6:8 12:25];

    %% adaptation parameters
    a = 0.01;
    b = 0.01;
    c = 0.01;
    
    %% parameter boundaries
    lbs = [0.01  0.3   1];                            %% s, sV, sy
    ubs = [0.50  0.3   1];

    lbP = [0.346  0.0381      0       0       0];           %% PIinj, PL, PNa, PK, PA 
    ubP = [0.346  0.0381     20      20      20];
    
    lbE = [-65  35 -67];                                %% EL, ENa, EK
    ubE = [-65  35 -67];
    
    lbVH = [-40   -40   -40  -20  -70];                     %%  VH_mNa, VH_hNa, VH_mK, VH_mA, VH_hA 
    ubVH = [-20   -20   -20    0  -40];
    
    lbVS = [ 5 -10  10   5   -25];                          %% VS_mNa, VS_hNa, VS_mK, VS_mA, VS_hA
    ubVS = [10  -5  15  10   -15];
    
    lbto = [15 25  25   35];                                 %% to_hNa, to_mK, to_mA, to_hA
    ubto = [25 35  35   60];
    
    lbdelta = [0.5  0.5  0.5  0.5];                         %% d_hNa, d_mK, d_mA, d_hA
    ubdelta = [0.5  0.5  0.5  0.5];
    
    lbp = [lbs lbP lbE lbVH lbVS lbto lbdelta]; 
    ubp = [ubs ubP ubE ubVH ubVS ubto ubdelta];
    
    lbx = [-90  0 0 0 0];                         %% V, hNa, mK, mA, hA
    ubx = [ 60  1 1 1 1];
    
    lb = [lbp lbx lbx lbx lbx]';
    ub = [ubp ubx ubx ubx ubx]';

    %% number of particles    
    if isempty(N) 
        N = ( 1 + length(idxs) + 4*length(lbx) ) * 100;
    end
    
    %% sample initial states
    D  = length(lb);
    Y0 = repmat(lb,1,N) + repmat((ub - lb),1,N) .* rand(D,N);
    
    %% initial Q
    Q0   = diag( ub(idxs) - lb(idxs) ) * 1e-2;

    %% figures
    close all;
    h1 = figure;
    h2 = figure;
    h3 = figure;
    
    %% functions handles    
    plot_fcn       = @(data,Yavg)    plot_fcn_(data,Yavg,h1,h2,h3);    
    update_states  = @(k,data,Y,w,Q) update_states_(k,data,Y,w,Q,lb,ub,a,b,c,idxs);
    update_weights = @(k,data,Y,w)   update_weights_(k,data,Y,w);
    
    %% exceute filter    
    tic;
    if isempty(L) || L <= 1
        [Yavg,Q] = SMCfilter(update_states,update_weights,plot_fcn,...
            data,Y0,Q0,iocounter);
    else
        [Yavg,Q] = SMCfilterL(update_states,update_weights,plot_fcn,...
            L,data,Y0,Q0,iocounter);
    end
    toc;
end

%%%%%%%%%%%%%%%%%%%%%%%%%%%%%%%%%%%%%%%%%%%%%%%%%%%%%%%%%%%%%%%%%%%%%%%%%%%%%%%%
%%%%%%%%%%%%%%%%%%%%%%%%%%%%%%%%%%%%%%%%%%%%%%%%%%%%%%%%%%%%%%%%%%%%%%%%%%%%%%%%

function [Y,Q] = update_states_(k,data,Y,w,Q,lb,ub,a,b,c,idxs)            
    %% read data
    t1   = data(1,k-1);
    t2   = data(1,k);
    Iinj = data(2:5,k-1);

    %% update scale factor
    rnds = randn( size( Y(1,:) ) );
    Y(1,:) = Y(1,:) .* exp( c * rnds );
    Y(1, Y(1,:) < lb(1) ) = lb(1);
    Y(1, Y(1,:) > ub(1) ) = ub(1);
    
    %% update parameters and states
    if ~isempty(idxs)
        [Y(idxs,:),Q] = update_parameters_normal(Y(idxs,:),Y(1,:),w,Q,lb(idxs),ub(idxs),a,b);   
    end
        
    [Y(30:34,:),Y(35:39,:),Y(40:44,:),Y(45:49,:)] = ...
        mex_update_states_mdl_B4(t2-t1,Iinj,Y(1:29,:),...
            Y(30:34,:),Y(35:39,:),Y(40:44,:),Y(45:49,:));
end

%%%%%%%%%%%%%%%%%%%%%%%%%%%%%%%%%%%%%%%%%%%%%%%%%%%%%%%%%%%%%%%%%%%%%%%%%%%%%%%%
%%%%%%%%%%%%%%%%%%%%%%%%%%%%%%%%%%%%%%%%%%%%%%%%%%%%%%%%%%%%%%%%%%%%%%%%%%%%%%%%

function w = update_weights_(k,data,Y,w)            
    Vdat = data(6:9,k)';
    S    = Y(3,:)';   
    V    = Y([30 35 40 45],:)';
    
    %% update weights
    resid2 = bsxfun(@minus,V,Vdat).^2;
    tmp    = sum(resid2,2) ./ S.^2;
    
    w      = w ./ (4.0 * pi^2 * S.^4) .* exp( -0.5 * tmp );
end

%%%%%%%%%%%%%%%%%%%%%%%%%%%%%%%%%%%%%%%%%%%%%%%%%%%%%%%%%%%%%%%%%%%%%%%%%%%%%%%%
%%%%%%%%%%%%%%%%%%%%%%%%%%%%%%%%%%%%%%%%%%%%%%%%%%%%%%%%%%%%%%%%%%%%%%%%%%%%%%%%

function plot_fcn_(data,Yavg,h1,h2,h3)
    t     = data(1,:);
    Iinj  = data(2:5,:);
    Vdat  = data(6:9,:);

    s     = Yavg(1:3,:);
    P     = Yavg(4:8,:);
    E     = Yavg(9:11,:);
    VH    = Yavg(12:16,:);
    VS    = Yavg(17:21,:);
    to    = Yavg(22:25,:);
    delta = Yavg(26:29,:);
    V     = Yavg([30 35 40 45],:);
    
    figure(h1);    
    subplot(4,1,1); plot(t,[Iinj(1,:);Vdat(1,:);V(1,:)]);
    subplot(4,1,2); plot(t,[Iinj(2,:);Vdat(2,:);V(2,:)]);
    subplot(4,1,3); plot(t,[Iinj(3,:);Vdat(3,:);V(3,:)]);
    subplot(4,1,4); plot(t,[Iinj(4,:);Vdat(4,:);V(4,:)]);

    figure(h2);
    subplot(4,1,1); plot(t,s);
    subplot(4,1,2); plot(t,P(1:2,:));
    subplot(4,1,3); plot(t,P(3:5,:));    
    subplot(4,1,4); plot(t,E);
    
    figure(h3);    
    subplot(4,1,1); cla; line(t,VH);
    subplot(4,1,2); cla; line(t,VS);
    subplot(4,1,3); cla; line(t,to);
    subplot(4,1,4); cla; line(t,delta);
    
    drawnow;
end

%%%%%%%%%%%%%%%%%%%%%%%%%%%%%%%%%%%%%%%%%%%%%%%%%%%%%%%%%%%%%%%%%%%%%%%%%%%%%%%%
%%%%%%%%%%%%%%%%%%%%%%%%%%%%%%%%%%%%%%%%%%%%%%%%%%%%%%%%%%%%%%%%%%%%%%%%%%%%%%%%
