# Supplementary material for: A Self-Organizing State-Space-Model Approach for Parameter Estimation in Hodgkin-Huxley-Type Models of Single Neurons
Source: PLoS Comput Biol. 2012 Mar 1;8(3):e1002401. doi: 10.1371/journal.pcbi.1002401 (PMC3291554; doi:10.1371/journal.pcbi.1002401)
Supplement: Text S2 — The MATLAB/C99 source code we used in this study. (BZ2) [file pcbi.1002401.s009.bz2 › code/matlab/filter_mdl_HH.m]

% %     filter_mdl_HH.m: Simultaneous parameter and state estimation for 
% %     the single-compartment model using the fixed-lag filter/smoother.
% %
% %     data (C x K) -- rows are as follows: t, Iinj, Vobs, V, mNa, hNa, mK. 
% %     This should be simulated data (generated by generate_Iinj.m and
% %     simulate_mdl_HH.m), possibly after subsampling (eg. every 0.1ms).
% %
% %     N : the number of particles. Use [] for N = D x 100 
% %
% %     L : the fixed lag. For L <= 1, filtering takes place
% %     
% %     iocounter: log simulation progress every iocounter steps
% %
% %     Copyright (C) 2011  Dimitrios V. Vavoulis
% % 
% %     This program is free software: you can redistribute it and/or modify
% %     it under the terms of the GNU General Public License as published by
% %     the Free Software Foundation, either version 3 of the License, or
% %     (at your option) any later version.
% % 
% %     This program is distributed in the hope that it will be useful,
% %     but WITHOUT ANY WARRANTY; without even the implied warranty of
% %     MERCHANTABILITY or FITNESS FOR A PARTICULAR PURPOSE.  See the
% %     GNU General Public License for more details.
% % 
% %     You should have received a copy of the GNU General Public License
% %     along with this program.  If not, see <http://www.gnu.org/licenses/>.

function [Yavg,Q] = filter_mdl_HH(data,N,L,iocounter)    
    %% indices of free parameters (except s). Entries should be > 1 
    idxs = [2 3 5 6 8 9];
    
    %% adaptation parameters
    a = 0.01;
    b = 0.01;
    c = 0.01;
        
    %% parameter and state boundaries (true values are also given)
    lbs = [ 0     0   0.01];   %% NA 1 1
    ubs = [ 2    10  10.00];

    lbG = [0.3   0   0];     %% 0.3 120 36
    ubG = [0.3 150 150];
    
    lbE = [-54.4   0 -100];      %% -54.4  55 -77 
    ubE = [-54.4 100    0];
    
    lbVH = [-39.6051  -62.1596  -51.4643];       %% -39.6051  -62.1596  -51.4643
    ubVH = [-39.6051  -62.1596  -51.4643];
    
    lbVS = [9.4690   -7.0678   16.4318];         %% 9.4690   -7.0678   16.4318
    ubVS = [9.4690   -7.0678   16.4318];
    
    lbtmin = [0.0093    0.4012    0.5235];  %% 0.0093    0.4012    0.5235
    ubtmin = [0.0093    0.4012    0.5235];
    
    lbtmax = [1.0262   16.0834    8.9236];  %% 1.0262   16.0834    8.9236
    ubtmax = [1.0262   16.0834    8.9236];
    
    lbdelta = [0.4464    0.3719    0.7980];        %% 0.4464    0.3719    0.7980
    ubdelta = [0.4464    0.3719    0.7980];
    
    lbp = [lbs lbG lbE lbVH lbVS lbtmin lbtmax lbdelta];
    ubp = [ubs ubG ubE ubVH ubVS ubtmin ubtmax ubdelta];

    lbx = [-90  0 0 0]; 
    ubx = [ 60  1 1 1];

    lb = [lbp lbx]';
    ub = [ubp ubx]';

    %% number of particles    
    if isempty(N) 
        N = ( 1 + length(idxs) + length(lbx) ) * 100;
    end
    
    %% sample initial states
    D  = length(lb);
    Y0 = repmat(lb,1,N) + repmat((ub - lb),1,N) .* rand(D,N);
    
    %% initial Q
    Q0   = diag( ub(idxs) - lb(idxs) ) * 1e-2;
    
    %% figures
    close all;
    h1 = figure;
    h2 = figure;
    h3 = figure;
    
    %% functions handles    
    plot_fcn       = @(data,Yavg)    plot_fcn_(data,Yavg,h1,h2,h3);    
    update_states  = @(k,data,Y,w,Q) update_states_(k,data,Y,w,Q,lb,ub,a,b,c,idxs);
    update_weights = @(k,data,Y,w)   update_weights_(k,data,Y,w);
    
    %% exceute filter    
    tic;
    if isempty(L) || L <= 1
        [Yavg,Q] = SMCfilter(update_states,update_weights,plot_fcn,...
            data,Y0,Q0,iocounter);
    else
        [Yavg,Q] = SMCfilterL(update_states,update_weights,plot_fcn,...
            L,data,Y0,Q0,iocounter);
    end
    toc;
end

%%%%%%%%%%%%%%%%%%%%%%%%%%%%%%%%%%%%%%%%%%%%%%%%%%%%%%%%%%%%%%%%%%%%%%%%%%%%%%%%
%%%%%%%%%%%%%%%%%%%%%%%%%%%%%%%%%%%%%%%%%%%%%%%%%%%%%%%%%%%%%%%%%%%%%%%%%%%%%%%%

function [Y,Q] = update_states_(k,data,Y,w,Q,lb,ub,a,b,c,idxs)            
    %% read data
    t1   = data(1,k-1);
    t2   = data(1,k);
    Iinj = data(2,k-1);
    
    %% update scale factor
    Y(1,:) = Y(1,:) .* exp( c * randn( size( Y(1,:) ) ) );
    Y(1, Y(1,:) < lb(1) ) = lb(1);
    Y(1, Y(1,:) > ub(1) ) = ub(1);
    
    %% update parameters and states
    if ~isempty(idxs)
        [Y(idxs,:),Q] = update_parameters_normal(Y(idxs,:),Y(1,:),w,Q,lb(idxs),ub(idxs),a,b);   
    end
    Y(25:28,:)    = mex_update_states_mdl_HH(t2-t1,Iinj,Y(1:24,:),Y(25:28,:));
end

%%%%%%%%%%%%%%%%%%%%%%%%%%%%%%%%%%%%%%%%%%%%%%%%%%%%%%%%%%%%%%%%%%%%%%%%%%%%%%%%
%%%%%%%%%%%%%%%%%%%%%%%%%%%%%%%%%%%%%%%%%%%%%%%%%%%%%%%%%%%%%%%%%%%%%%%%%%%%%%%%

function w = update_weights_(k,data,Y,w)            
    Vdat = data(3,k);
    S    = Y(3,:);   
    V    = Y(25,:);
    
    %% update weights
    w = w .* ( exp( -0.5 * ( ( V - Vdat ) ./ S ).^2 ) ./ ( sqrt(2.0 * pi) * S ) )';
end

%%%%%%%%%%%%%%%%%%%%%%%%%%%%%%%%%%%%%%%%%%%%%%%%%%%%%%%%%%%%%%%%%%%%%%%%%%%%%%%%
%%%%%%%%%%%%%%%%%%%%%%%%%%%%%%%%%%%%%%%%%%%%%%%%%%%%%%%%%%%%%%%%%%%%%%%%%%%%%%%%

function plot_fcn_(data,Yavg,h1,h2,h3)
    t     = data(1,:);
    Iinj  = data(2,:);
    Vdat  = data(3,:);
    Vtru  = data(4,:);
    xdat  = data(5:7,:);
    
    s     = Yavg(1:3,:);
    G     = Yavg(4:6,:);
    E     = Yavg(7:9,:);
    VH    = Yavg(10:12,:);
    VS    = Yavg(13:15,:);
    tmin  = Yavg(16:18,:);
    tmax  = Yavg(19:21,:);
    delta = Yavg(22:24,:);
    V     = Yavg(25,:);
    x     = Yavg(26:28,:); 
    
    figure(h1);    
    subplot(4,1,1); plot(t,[Iinj;Vdat;Vtru;V]);
    subplot(4,1,2); plot(t,[xdat;x]);
    subplot(4,1,3); plot(t,s(1,:));    
    subplot(4,1,4); plot(t,s([2 3],:));    
    
    figure(h2);    
    subplot(2,2,1); plot(t,G);
    subplot(2,2,2); plot(t,E);
    subplot(2,2,3); plot(t,VH);
    subplot(2,2,4); plot(t,VS);
    
    figure(h3);    
    subplot(2,2,1); plot(t,tmin);
    subplot(2,2,2); plot(t,tmax);
    subplot(2,2,3); plot(t,delta);

    drawnow;
end

%%%%%%%%%%%%%%%%%%%%%%%%%%%%%%%%%%%%%%%%%%%%%%%%%%%%%%%%%%%%%%%%%%%%%%%%%%%%%%%%
%%%%%%%%%%%%%%%%%%%%%%%%%%%%%%%%%%%%%%%%%%%%%%%%%%%%%%%%%%%%%%%%%%%%%%%%%%%%%%%%
