# Supplementary material for: A Self-Organizing State-Space-Model Approach for Parameter Estimation in Hodgkin-Huxley-Type Models of Single Neurons
Source: PLoS Comput Biol. 2012 Mar 1;8(3):e1002401. doi: 10.1371/journal.pcbi.1002401 (PMC3291554; doi:10.1371/journal.pcbi.1002401)
Supplement: Text S2 — The MATLAB/C99 source code we used in this study. (BZ2) [file pcbi.1002401.s009.bz2 › code/matlab/filter_mdl_moto.m]

% %     filter_mdl_moto.m: Simultaneous parameter and state estimation for 
% %     the two-compartment model using the fixed-lag filter/smoother.
% %
% %     data (C x K) -- rows are as follows: t, Iinj1, Iinj2, Vobs1, Vobs2, V1, 
% %     V2, Ca1, Ca2, hNa, mK, mCaN1, hCaN1, mCaN2, hCaN2, mCaL.  
% %     This should be simulated data (generated by generate_Iinj.m and
% %     simulate_mdl_moto.m), possibly after subsampling (eg. every 0.1ms).
% %
% %     N : the number of particles. Use [] for N = D x 100 
% %
% %     L : the fixed lag. For L <= 1, filtering takes place
% %     
% %     iocounter: log simulation progress every iocounter steps
% %
% %     Copyright (C) 2011  Dimitrios V. Vavoulis
% % 
% %     This program is free software: you can redistribute it and/or modify
% %     it under the terms of the GNU General Public License as published by
% %     the Free Software Foundation, either version 3 of the License, or
% %     (at your option) any later version.
% % 
% %     This program is distributed in the hope that it will be useful,
% %     but WITHOUT ANY WARRANTY; without even the implied warranty of
% %     MERCHANTABILITY or FITNESS FOR A PARTICULAR PURPOSE.  See the
% %     GNU General Public License for more details.
% % 
% %     You should have received a copy of the GNU General Public License
% %     along with this program.  If not, see <http://www.gnu.org/licenses/>.

function [Yavg,Q] = filter_mdl_moto(data,N,L,iocounter)    
    %% indices of free parameters (>1)
    idxs = [2:4 8:14 19:30 32:39];
    
    %% adaptation parameters
    a = 0.01;
    b = 0.01;
    c = 0.01;
        
    %% parameter and state boundaries
    lbs = [0    0   0   0.01];    %% NA 1 1 1
    ubs = [10  10  10  10.00];

    lbG = [0.51 0.1 0.1   0   0  0   0   0   0  0];     %% 0.51 0.1 0.1 120 100 5 14 1.1 0.3 0.33
    ubG = [0.51 0.1 0.1 150 150 20  20   5   1  1];
    
    lbE = [-60 55 -80 80];                              %% -60 55 -80 80
    ubE = [-60 55 -80 80];
    
    lbVH = [-60   -60  -60 -60 -60 -60];                %% -35   -55  -28 -30 -45 -40
    ubVH = [-20   -20  -20 -20 -20 -20];
    
    lbVS = [ 5 -25     5   3  -23   5];                 %%   7.8 -7    15   5  -5   7
    ubVS = [25  -5    25  23   -3  25];
    
    lbtmin = [0.0000 0.01];                                %% 0.0000 0.6498
    ubtmin = [0.0000 1   ];
    
    lbtmax = [ 0.01  0.01];                                   %% 30.3113 6.2997
    ubtmax = [70    10   ];
    
    lbdelta = [0.0   0.0];                              %% 0.5995 0.6887
    ubdelta = [1.0   1.0];
    
    lbto    = [ 0.01  0.01  0.01];                               %% 4 40 40
    ubto    = [10    70     70];
    
    lbpCa   = [50 0.0045 0.2];                          %% 50 0.0045 0.2
    ubpCa   = [50 0.0045 0.2];
    
    lbp = [lbs lbG lbE lbVH lbVS lbtmin lbtmax lbdelta lbto lbpCa];
    ubp = [ubs ubG ubE ubVH ubVS ubtmin ubtmax ubdelta ubto ubpCa];

    lbx = [-90  -90   0   0    0  0 0 0 0 0 0]; 
    ubx = [ 60   60 0.02  0.02 1  1 1 1 1 1 1];

    lb = [lbp lbx]';
    ub = [ubp ubx]';

    %% number of particles    
    if isempty(N) 
        N = ( 1 + length(idxs) + length(lbx) ) * 100;
    end
    
    %% sample initial states
    D  = length(lb);
    Y0 = repmat(lb,1,N) + repmat((ub - lb),1,N) .* rand(D,N);
    
    %% initial Q
    Q0   = diag( ub(idxs) - lb(idxs) ) * 1e-2;
    
    %% figures
    close all;
    h1 = figure;
    h2 = figure;
    h3 = figure;
    h4 = figure;
    h5 = figure;
    
    %% functions handles    
    plot_fcn       = @(data,Yavg)    plot_fcn_(data,Yavg,h1,h2,h3,h4,h5);    
    update_states  = @(k,data,Y,w,Q) update_states_(k,data,Y,w,Q,lb,ub,a,b,c,idxs);
    update_weights = @(k,data,Y,w)   update_weights_(k,data,Y,w);
    
    %% exceute filter    
    tic;
    if isempty(L) || L <= 1
        [Yavg,Q] = SMCfilter(update_states,update_weights,plot_fcn,...
            data,Y0,Q0,iocounter);
    else
        [Yavg,Q] = SMCfilterL(update_states,update_weights,plot_fcn,...
            L,data,Y0,Q0,iocounter);
    end
    toc;
end

%%%%%%%%%%%%%%%%%%%%%%%%%%%%%%%%%%%%%%%%%%%%%%%%%%%%%%%%%%%%%%%%%%%%%%%%%%%%%%%%
%%%%%%%%%%%%%%%%%%%%%%%%%%%%%%%%%%%%%%%%%%%%%%%%%%%%%%%%%%%%%%%%%%%%%%%%%%%%%%%%

function [Y,Q] = update_states_(k,data,Y,w,Q,lb,ub,a,b,c,idxs)            
    %% read data
    t1   = data(1,k-1);
    t2   = data(1,k);
    Iinj = data(2:3,k-1);
    
    %% update scale factor
    rnds = randn( size( Y(1,:) ) );
    Y(1,:) = Y(1,:) .* exp( c * rnds );
    Y(1, Y(1,:) < lb(1) ) = lb(1);
    Y(1, Y(1,:) > ub(1) ) = ub(1);
    
    %% update parameters and states
    if ~isempty(idxs)
        [Y(idxs,:),Q] = update_parameters_normal(Y(idxs,:),Y(1,:),w,Q,lb(idxs),ub(idxs),a,b);   
    end
            
    Y(43:53,:) = mex_update_states_mdl_moto(t2-t1,Iinj,Y(1:42,:),Y(43:53,:));
end

%%%%%%%%%%%%%%%%%%%%%%%%%%%%%%%%%%%%%%%%%%%%%%%%%%%%%%%%%%%%%%%%%%%%%%%%%%%%%%%%
%%%%%%%%%%%%%%%%%%%%%%%%%%%%%%%%%%%%%%%%%%%%%%%%%%%%%%%%%%%%%%%%%%%%%%%%%%%%%%%%

function w = update_weights_(k,data,Y,w)            
    Vdat = data(4:5,k)';
    S    = Y(4,:)';   
    V    = Y(43:44,:)';
    
    %% update weights
    S2     = S.^2;
    resid2 = bsxfun(@minus,V,Vdat).^2;
    tmp    = sum(resid2,2) ./ S2;
    
    w      = w ./ (2.0 * pi * S2) .* exp( -0.5 * tmp );
end

%%%%%%%%%%%%%%%%%%%%%%%%%%%%%%%%%%%%%%%%%%%%%%%%%%%%%%%%%%%%%%%%%%%%%%%%%%%%%%%%
%%%%%%%%%%%%%%%%%%%%%%%%%%%%%%%%%%%%%%%%%%%%%%%%%%%%%%%%%%%%%%%%%%%%%%%%%%%%%%%%

function plot_fcn_(data,Yavg,h1,h2,h3,h4,h5)
    t     = data(1,:);
    Iinj  = data(2:3,:);
    Vdat  = data(4:5,:);
    Vtru  = data(6:7,:);
    Catru = data(8:9,:);
    xtru  = data(10:16,:);
    
    s     = Yavg(1:4 ,:);
    G     = Yavg(5:14,:);    
    E     = Yavg(15:18,:);
    VH    = Yavg(19:24,:);
    VS    = Yavg(25:30,:);
    tmin  = Yavg(31:32,:);
    tmax  = Yavg(33:34,:);
    delta = Yavg(35:36,:);
    to    = Yavg(37:39,:);
    pCa   = Yavg(40:42,:);
    V     = Yavg(43:44,:);
    Ca    = Yavg(45:46,:);
    x     = Yavg(47:53,:); 
    
    figure(h1);    
    subplot(4,2,1); plot(t,[Iinj(1,:);Vdat(1,:);Vtru(1,:);V(1,:)]);
    subplot(4,2,2); plot(t,[Iinj(2,:);Vdat(2,:);Vtru(2,:);V(2,:)]);
    subplot(4,2,3); plot(t,Catru(1,:),t,Ca(1,:));
    subplot(4,2,4); plot(t,Catru(2,:),t,Ca(2,:));
    subplot(4,2,5); plot(t,xtru(1:4,:),t,x(1:4,:));
    subplot(4,2,6); plot(t,xtru(5:7,:),t,x(5:7,:));
    
    subplot(4,1,4); plot(t,s);
        
    figure(h2);    
    subplot(3,2,1); plot(t,G(1:3,:));
    subplot(3,2,2); plot(t,G(4:5,:));
    subplot(3,2,3); plot(t,G(6:7,:));
    subplot(3,2,4); plot(t,G(8:10,:));
    subplot(3,2,5); plot(t,E([1 3],:));
    subplot(3,2,6); plot(t,E([2 4],:));
    
    figure(h3);
    subplot(2,2,1); plot(t,VH(1:3,:));
    subplot(2,2,2); plot(t,VH(4:6,:));
    subplot(2,2,3); plot(t,VS(1:3,:));
    subplot(2,2,4); plot(t,VS(4:6,:));
    
    figure(h4);    
    subplot(2,2,1); plot(t,tmin);
    subplot(2,2,2); plot(t,tmax);
    subplot(2,2,3); plot(t,delta);
    subplot(2,2,4); plot(t,to);

    figure(h5);    
    subplot(2,2,1); plot(t,pCa(1,:));
    subplot(2,2,2); plot(t,pCa(2,:));
    subplot(2,2,3); plot(t,pCa(3,:));
    
    drawnow;
end

%%%%%%%%%%%%%%%%%%%%%%%%%%%%%%%%%%%%%%%%%%%%%%%%%%%%%%%%%%%%%%%%%%%%%%%%%%%%%%%%
%%%%%%%%%%%%%%%%%%%%%%%%%%%%%%%%%%%%%%%%%%%%%%%%%%%%%%%%%%%%%%%%%%%%%%%%%%%%%%%%
