# Supplementary material for: A Self-Organizing State-Space-Model Approach for Parameter Estimation in Hodgkin-Huxley-Type Models of Single Neurons
Source: PLoS Comput Biol. 2012 Mar 1;8(3):e1002401. doi: 10.1371/journal.pcbi.1002401 (PMC3291554; doi:10.1371/journal.pcbi.1002401)
Supplement: Text S2 — The MATLAB/C99 source code we used in this study. (BZ2) [file pcbi.1002401.s009.bz2 › code/matlab/SMCfilter.m]

% %     SMCfilter.m: Implements a Sequential Monte Carlo filter, assuming L=0;
% %
% %     Copyright (C) 2011  Dimitrios V. Vavoulis
% % 
% %     This program is free software: you can redistribute it and/or modify
% %     it under the terms of the GNU General Public License as published by
% %     the Free Software Foundation, either version 3 of the License, or
% %     (at your option) any later version.
% % 
% %     This program is distributed in the hope that it will be useful,
% %     but WITHOUT ANY WARRANTY; without even the implied warranty of
% %     MERCHANTABILITY or FITNESS FOR A PARTICULAR PURPOSE.  See the
% %     GNU General Public License for more details.
% % 
% %     You should have received a copy of the GNU General Public License
% %     along with this program.  If not, see <http://www.gnu.org/licenses/>.


function [Yavg,Q] = SMCfilter(update_states,update_weights,plot_fcn,...
    data,Y0,Q0,iocounter)
    
    K     = size(data,2);    
    [D,N] = size(Y0);
        
    %% allocate memory
    Yavg = zeros(D,K);
            
    %% initialize
    Y       = Y0;    
    w       = update_weights(1,data,Y,ones(N,1)/N);    
    Q       = Q0;
    
    Yavg(:,1) = Y * w;
    
    %% main loop
    for k = 2:K
        %% re-sample, if necessary
        Neff = 1 / sum(w.*w);
        if Neff < N / 2
            [Y,w] = resample(Y,w);
        end
        
        %% propagate particles
        [Y,Q] = update_states(k,data,Y,w,Q);
        w     = update_weights(k,data,Y,w);
        
        %% normalise weights
        w = w / sum(w);
        if any(isnan(w))  %% check for NaN and act accordingly
            w(:) = 1 / N;
        end
        
        %% compute statistics
        Yavg(:,k) = Y * w;
                
        %% log progress
        if mod(k,iocounter) == 0  
            plot_fcn(data(:,1:k),Yavg(:,1:k));
            disp(['Step ' num2str(k) ' of ' num2str(K)]);
        end
    end
end

%%%%%%%%%%%%%%%%%%%%%%%%%%%%%%%%%%%%%%%%%%%%%%%%%%%%%%%%%%%%%%%%%%%%%%%%%%%%%%%%
%%%%%%%%%%%%%%%%%%%%%%%%%%%%%%%%%%%%%%%%%%%%%%%%%%%%%%%%%%%%%%%%%%%%%%%%%%%%%%%%
