# Supplementary material for: A Self-Organizing State-Space-Model Approach for Parameter Estimation in Hodgkin-Huxley-Type Models of Single Neurons
Source: PLoS Comput Biol. 2012 Mar 1;8(3):e1002401. doi: 10.1371/journal.pcbi.1002401 (PMC3291554; doi:10.1371/journal.pcbi.1002401)
Supplement: Text S2 — The MATLAB/C99 source code we used in this study. (BZ2) [file pcbi.1002401.s009.bz2 › code/matlab/SMCfilterL.m]

% %     SMCfilterL.m: Implements a Sequential Monte Carlo fixed-lag smoother 
% %     (i.e. assuming L>1);
% %
% %     Copyright (C) 2011  Dimitrios V. Vavoulis
% % 
% %     This program is free software: you can redistribute it and/or modify
% %     it under the terms of the GNU General Public License as published by
% %     the Free Software Foundation, either version 3 of the License, or
% %     (at your option) any later version.
% % 
% %     This program is distributed in the hope that it will be useful,
% %     but WITHOUT ANY WARRANTY; without even the implied warranty of
% %     MERCHANTABILITY or FITNESS FOR A PARTICULAR PURPOSE.  See the
% %     GNU General Public License for more details.
% % 
% %     You should have received a copy of the GNU General Public License
% %     along with this program.  If not, see <http://www.gnu.org/licenses/>.

function [Yavg,Q] = SMCfilterL(update_states,update_weights,plot_fcn,...
    L,data,Y0,Q0,iocounter)

    K     = size(data,2);    
    [D,N] = size(Y0);
        
    %% allocate memory
    Yavg = zeros(D,K);
    Y    = zeros(D,N,L);
    w    = zeros(N,L);
    
    %% initialise
    Y(:,:,1) = Y0;    
    w(:,1)   = update_weights(1,data,Y(:,:,1),ones(N,1)/N);    
    Q        = Q0;
            
    %%%%%%%%%%%%%%%%%%%%%%%%%%%%%%%%%%%%%%%%%%%%%%%%%%%%%%%%%%%%%%%%%%%%%%%%%%%%
    %%%%%%%%%%%%%%%%%%%%%%%%%%%%%%%%%%%%%%%%%%%%%%%%%%%%%%%%%%%%%%%%%%%%%%%%%%%%
    %%%%%%%%%%%%%%%%%%%%%%%%%%%%%%%%%%%%%%%%%%%%%%%%%%%%%%%%%%%%%%%%%%%%%%%%%%%%
        
    %% filter first L data points
    for k = 2:L            
        %% read auxiliary variables 
        Y_ = Y(:,:,k-1);
        w_ = w(:,k-1);

        %% re-sample, if necessary
        Neff = 1 / sum(w_.*w_);
        if Neff < N / 2
            [Y_,w_] = resample(Y_,w_);
        end
        
        %% propagate particles
        [Y_,Q] = update_states(k,data,Y_,w_,Q);
         w_    = update_weights(k,data,Y_,w_);

        %% normalise weights
        w_ = w_ / sum(w_);
        if any(isnan(w_))  %% check for NaN and act accordingly
            w_(:) = 1 / N;
        end
           
        %% update Y and w
        Y(:,:,k) = Y_;
        w(:,k)   = w_;                
    end 

    %%%%%%%%%%%%%%%%%%%%%%%%%%%%%%%%%%%%%%%%%%%%%%%%%%%%%%%%%%%%%%%%%%%%%%%%%%%%
    %%%%%%%%%%%%%%%%%%%%%%%%%%%%%%%%%%%%%%%%%%%%%%%%%%%%%%%%%%%%%%%%%%%%%%%%%%%%
    %%%%%%%%%%%%%%%%%%%%%%%%%%%%%%%%%%%%%%%%%%%%%%%%%%%%%%%%%%%%%%%%%%%%%%%%%%%%

    %% main loop
    for k = L+1:K
        %% compute statistics
        Yavg(:,k-L) = Y(:,:,1) * w(:,1);
        
        %% re-sample, if necessary
        Neff = 1 / sum(w(:,L).*w(:,L));
        if Neff < N / 2
            [Y,w] = resample2(Y,w);   %% resample whole trajectories
        end

        %% read auxiliary variables 
        Y_ = Y(:,:,L);
        w_ = w(:,L);

        %% propagate particles
        [Y_,Q] = update_states(k,data,Y_,w_,Q);
         w_    = update_weights(k,data,Y_,w_);

        %% normalise weights
        w_ = w_ / sum(w_);
        if any(isnan(w_))  %% check for NaN and act accordingly
            w_(:) = 1 / N;
        end
                         
        %% update storage
         Y(:,:,1:L-1) = Y(:,:,2:L); Y(:,:,L) = Y_; 
         w(:,  1:L-1) = w(:,  2:L); w(:,  L) = w_;
        
        %% log progress
        if mod(k,iocounter) == 0  
            plot_fcn(data(:,1:k-L),Yavg(:,1:k-L));
            disp(['Step ' num2str(k) ' of ' num2str(K)]);
        end               
    end
    
    %%%%%%%%%%%%%%%%%%%%%%%%%%%%%%%%%%%%%%%%%%%%%%%%%%%%%%%%%%%%%%%%%%%%%%%%%%%%
    %%%%%%%%%%%%%%%%%%%%%%%%%%%%%%%%%%%%%%%%%%%%%%%%%%%%%%%%%%%%%%%%%%%%%%%%%%%%
    %%%%%%%%%%%%%%%%%%%%%%%%%%%%%%%%%%%%%%%%%%%%%%%%%%%%%%%%%%%%%%%%%%%%%%%%%%%%

    %% process last L data points
    for k = 1:L
        Yavg(:,K-L+k) = Y(:,:,k) * w(:,k);
    end
    
    %% plot results
    plot_fcn(data(:,1:K),Yavg(:,1:K));    
end

%%%%%%%%%%%%%%%%%%%%%%%%%%%%%%%%%%%%%%%%%%%%%%%%%%%%%%%%%%%%%%%%%%%%%%%%%%%%%%%%
%%%%%%%%%%%%%%%%%%%%%%%%%%%%%%%%%%%%%%%%%%%%%%%%%%%%%%%%%%%%%%%%%%%%%%%%%%%%%%%%

function [Y,w] = resample2(Y,w)
    idxs = mex_sample_idxs(w(:,end)) + 1;      %% add 1 for 1-based indexing
    Y    = Y(:,idxs,:);
    w(:,:) = 1 / size(w,1);
end
