# Supplementary material for: A Self-Organizing State-Space-Model Approach for Parameter Estimation in Hodgkin-Huxley-Type Models of Single Neurons
Source: PLoS Comput Biol. 2012 Mar 1;8(3):e1002401. doi: 10.1371/journal.pcbi.1002401 (PMC3291554; doi:10.1371/journal.pcbi.1002401)
Supplement: Text S2 — The MATLAB/C99 source code we used in this study. (BZ2) [file pcbi.1002401.s009.bz2 › code/matlab/update_parameters_normal.m]

% %     update_parameters_normal.m: Updates a population of parameter vectors P
% %     according to Eqs. 25-27 in the main text.
% %
% %     Copyright (C) 2011  Dimitrios V. Vavoulis
% % 
% %     This program is free software: you can redistribute it and/or modify
% %     it under the terms of the GNU General Public License as published by
% %     the Free Software Foundation, either version 3 of the License, or
% %     (at your option) any later version.
% % 
% %     This program is distributed in the hope that it will be useful,
% %     but WITHOUT ANY WARRANTY; without even the implied warranty of
% %     MERCHANTABILITY or FITNESS FOR A PARTICULAR PURPOSE.  See the
% %     GNU General Public License for more details.
% % 
% %     You should have received a copy of the GNU General Public License
% %     along with this program.  If not, see <http://www.gnu.org/licenses/>.

function [P,Q] = update_parameters_normal(P,S,w,Q,lbp,ubp,a,b)                            
    %% compute mean and covariance
    Pmean  = P * w;
    resids = bsxfun(@minus,P,Pmean);                    %% resids = P - Pmean;
    Pcov   = bsxfun(@times,resids,w') * resids';        %% Pcov   = (resids .* w) * resids'
    
    %% update Q and R
    R = bsxfun(@plus, (1-a) * P, a * Pmean);            %% R = (1 - a) * P + a * Pmean
    Q = (1-b) * Q + b * Pcov;
 
    %% update P
    P  = R + chol(Q,'lower') * bsxfun(@times,randn(size(P)),S); %% P = R + sqrt(Q) * (rnds .* S) 
    P  = bsxfun(@max,P,lbp);
    P  = bsxfun(@min,P,ubp);    
end
