# Supplementary material for: A Self-Organizing State-Space-Model Approach for Parameter Estimation in Hodgkin-Huxley-Type Models of Single Neurons
Source: PLoS Comput Biol. 2012 Mar 1;8(3):e1002401. doi: 10.1371/journal.pcbi.1002401 (PMC3291554; doi:10.1371/journal.pcbi.1002401)
Supplement: Text S2 — The MATLAB/C99 source code we used in this study. (BZ2) [file pcbi.1002401.s009.bz2 › code/c/aux.c]

//    aux.c: Some functions for random number generation
//
//    Copyright (C) 2011  Dimitrios V. Vavoulis
//
//    This program is free software: you can redistribute it and/or modify
//    it under the terms of the GNU General Public License as published by
//    the Free Software Foundation, either version 3 of the License, or
//    (at your option) any later version.
//
//    This program is distributed in the hope that it will be useful,
//    but WITHOUT ANY WARRANTY; without even the implied warranty of
//    MERCHANTABILITY or FITNESS FOR A PARTICULAR PURPOSE.  See the
//    GNU General Public License for more details.
//
//    You should have received a copy of the GNU General Public License
//    along with this program.  If not, see <http://www.gnu.org/licenses/>.


#include "aux.h"

#include <stdlib.h>
#include <math.h>

////////////////////////////////////////////////////////////////////////////////
////////////////////////////////////////////////////////////////////////////////

// Returns a uniformly distributed random number in [0,1]
double runif()
{
    return (double) rand() / RAND_MAX;
}

////////////////////////////////////////////////////////////////////////////////
////////////////////////////////////////////////////////////////////////////////

// Returns a normally distributed random number with mu=0.0 and sigma=1.0
// Polar form of the Box-Muller method.
double rgauss()
{
    static double r2 = 0.0;
    static _Bool r2_cached = 0;
    
    if(!r2_cached)
    {
        double r, x, y, d;
        do {
            x = 2.0 * RANDOM_NUMBER - 1.0;
            y = 2.0 * RANDOM_NUMBER - 1.0;
            r = x*x + y*y;
        } while(r > 1.0);  

        d  = sqrt(-2.0 * log(r) / r);
        r2 = y * d;
        r2_cached = 1;
        return x * d; 
    }
    else  // r2 is cached
    {
        r2_cached = 0;
        return r2;
    }
}
