# Supplementary material for: A Self-Organizing State-Space-Model Approach for Parameter Estimation in Hodgkin-Huxley-Type Models of Single Neurons
Source: PLoS Comput Biol. 2012 Mar 1;8(3):e1002401. doi: 10.1371/journal.pcbi.1002401 (PMC3291554; doi:10.1371/journal.pcbi.1002401)
Supplement: Text S2 — The MATLAB/C99 source code we used in this study. (BZ2) [file pcbi.1002401.s009.bz2 › code/c/aux.h]

//    aux.h: Some useful macros and functions
//
//    Copyright (C) 2011  Dimitrios V. Vavoulis
//
//    This program is free software: you can redistribute it and/or modify
//    it under the terms of the GNU General Public License as published by
//    the Free Software Foundation, either version 3 of the License, or
//    (at your option) any later version.
//
//    This program is distributed in the hope that it will be useful,
//    but WITHOUT ANY WARRANTY; without even the implied warranty of
//    MERCHANTABILITY or FITNESS FOR A PARTICULAR PURPOSE.  See the
//    GNU General Public License for more details.
//
//    You should have received a copy of the GNU General Public License
//    along with this program.  If not, see <http://www.gnu.org/licenses/>.


#ifndef AUX_H
#define AUX_H

#define RANDOM_NUMBER        ( runif()     )   // uniform random number generation in [0.0,1.0] 
#define NORMAL_RANDOM_NUMBER ( rgauss()    )   // normal random number generation with mu=0.0 and sigma=1.0 

double runif();
double rgauss();

#ifndef M_PI
#define M_PI   (acos(-1.0))
#endif

#endif
