# Supplementary material for: A Self-Organizing State-Space-Model Approach for Parameter Estimation in Hodgkin-Huxley-Type Models of Single Neurons
Source: PLoS Comput Biol. 2012 Mar 1;8(3):e1002401. doi: 10.1371/journal.pcbi.1002401 (PMC3291554; doi:10.1371/journal.pcbi.1002401)
Supplement: Text S2 — The MATLAB/C99 source code we used in this study. (BZ2) [file pcbi.1002401.s009.bz2 › code/c/mex_resample.c]

//    mex_resample.c: Given a set of vectors Y and associated weights w, randomly
//    sample from Y with probabilities w. Return samples in Yout and associated weights
//    in wout 
//
//    Copyright (C) 2011  Dimitrios V. Vavoulis
//
//    This program is free software: you can redistribute it and/or modify
//    it under the terms of the GNU General Public License as published by
//    the Free Software Foundation, either version 3 of the License, or
//    (at your option) any later version.
//
//    This program is distributed in the hope that it will be useful,
//    but WITHOUT ANY WARRANTY; without even the implied warranty of
//    MERCHANTABILITY or FITNESS FOR A PARTICULAR PURPOSE.  See the
//    GNU General Public License for more details.
//
//    You should have received a copy of the GNU General Public License
//    along with this program.  If not, see <http://www.gnu.org/licenses/>.


#include <mex.h>
#include <string.h>

#include "aux.h"


////////////////////////////////////////////////////////////////////////////////
////////////////////////////////////////////////////////////////////////////////

static void resample(const size_t D,const size_t N,const double *Y,const double *w,
    double *Yout,double *wout)
{
    // compute cumulative sum
    double cw[N];
    cw[0] = w[0];
    for(size_t i = 1; i < N-1; i++) 
        cw[i] = cw[i-1] + w[i];
    cw[N-1] = 1.0;

    // resample
    double r;
    for(size_t i = 0, idx; i < N; i++)
    {            
        // sample an index ...
        idx = 0;
        r   = RANDOM_NUMBER;
        while(cw[idx] < r) 
            idx++;    

        // ... store the corrresponding state vector ...
        memcpy(&Yout[i*D],&Y[idx*D],D*sizeof(double));

        // ... and update the corresponding weight
        wout[i] = 1.0 / N;
    }
}

////////////////////////////////////////////////////////////////////////////////
////////////////////////////////////////////////////////////////////////////////

void mexFunction(int nlhs,mxArray *plhs[],int nrhs,const mxArray *prhs[]) 
{    
    // read input
    const double *Y = mxGetPr(prhs[0]);                
    const double *w = mxGetPr(prhs[1]);            
    const size_t D  = mxGetM(prhs[0]);
    const size_t N  = mxGetN(prhs[0]);
            
    // prepare output
    plhs[0]      = mxCreateDoubleMatrix(D,N,mxREAL);
    plhs[1]      = mxCreateDoubleMatrix(N,1,mxREAL);
    double *Yout = mxGetPr(plhs[0]);
    double *wout = mxGetPr(plhs[1]);

    // call computational routine
    resample(D,N,Y,w,Yout,wout);    
}
