# Supplementary material for: A Self-Organizing State-Space-Model Approach for Parameter Estimation in Hodgkin-Huxley-Type Models of Single Neurons
Source: PLoS Comput Biol. 2012 Mar 1;8(3):e1002401. doi: 10.1371/journal.pcbi.1002401 (PMC3291554; doi:10.1371/journal.pcbi.1002401)
Supplement: Text S2 — The MATLAB/C99 source code we used in this study. (BZ2) [file pcbi.1002401.s009.bz2 › code/c/mex_sample_idxs.c]

//    mex_sample_idxs.c: Given a set of weights w, sample N indices from 0 to N-1
//    with probabilities w. Return sampled indices in idxs
//
//    Copyright (C) 2011  Dimitrios V. Vavoulis
//
//    This program is free software: you can redistribute it and/or modify
//    it under the terms of the GNU General Public License as published by
//    the Free Software Foundation, either version 3 of the License, or
//    (at your option) any later version.
//
//    This program is distributed in the hope that it will be useful,
//    but WITHOUT ANY WARRANTY; without even the implied warranty of
//    MERCHANTABILITY or FITNESS FOR A PARTICULAR PURPOSE.  See the
//    GNU General Public License for more details.
//
//    You should have received a copy of the GNU General Public License
//    along with this program.  If not, see <http://www.gnu.org/licenses/>.


#include <mex.h>
#include <string.h>

#include "aux.h"


////////////////////////////////////////////////////////////////////////////////
////////////////////////////////////////////////////////////////////////////////

static void resample(const size_t N,const double *w,double *idxs)
{
    // compute cumulative sum
    double cw[N];
    cw[0] = w[0];
    for(size_t i = 1; i < N-1; i++) 
        cw[i] = cw[i-1] + w[i];
    cw[N-1] = 1.0;

    // main loop
    for(size_t i = 0; i < N; i++)
    {            
        // sample an index ...
        size_t idx = 0;
        double r   = RANDOM_NUMBER;
        while(cw[idx] < r) 
            idx++;    

        // ... and store it
        idxs[i] = idx;        
    }
}

////////////////////////////////////////////////////////////////////////////////
////////////////////////////////////////////////////////////////////////////////

void mexFunction(int nlhs,mxArray *plhs[],int nrhs,const mxArray *prhs[]) 
{    
    // read input
    const double *w = mxGetPr(prhs[0]);            
    const size_t  N = mxGetM(prhs[0]);
            
    // prepare output
    plhs[0]      = mxCreateDoubleMatrix(N,1,mxREAL);
    double *idxs = mxGetPr(plhs[0]);

    // call computational routine
    resample(N,w,idxs);    
}
