# Supplementary material for: A Self-Organizing State-Space-Model Approach for Parameter Estimation in Hodgkin-Huxley-Type Models of Single Neurons
Source: PLoS Comput Biol. 2012 Mar 1;8(3):e1002401. doi: 10.1371/journal.pcbi.1002401 (PMC3291554; doi:10.1371/journal.pcbi.1002401)
Supplement: Text S2 — The MATLAB/C99 source code we used in this study. (BZ2) [file pcbi.1002401.s009.bz2 › code/c/mex_update_states_mdl_B4_.c]

//    mex_update_states_B4_.c: For the B4 model and a population
//    of particles, propagate V, hNa, mK, mA and hA to the next time step.
//    Only a single membrane potential recording is available.
//
//    Copyright (C) 2011  Dimitrios V. Vavoulis
//
//    This program is free software: you can redistribute it and/or modify
//    it under the terms of the GNU General Public License as published by
//    the Free Software Foundation, either version 3 of the License, or
//    (at your option) any later version.
//
//    This program is distributed in the hope that it will be useful,
//    but WITHOUT ANY WARRANTY; without even the implied warranty of
//    MERCHANTABILITY or FITNESS FOR A PARTICULAR PURPOSE.  See the
//    GNU General Public License for more details.
//
//    You should have received a copy of the GNU General Public License
//    along with this program.  If not, see <http://www.gnu.org/licenses/>.

#include <mex.h>
#include <math.h>
#include <string.h>

#include "aux.h"

////////////////////////////////////////////////////////////////////////////////
////////////////////////////////////////////////////////////////////////////////

static void update_states(const size_t D,const size_t DP,const size_t N,const double dt,
        const double Iinj,const double *pars,double *xout)
{    
    double sV;
    double PIinj, PL, PNa, PK, PA;
    double EL, ENa, EK;
    double IL, INa, IK, IA;
    double VH_mNa, VS_mNa, minfNa;
    double VH[4], VS[4], to[4], delta[4];
    double tmp[4], xinf[4], tx[4];
    double V, hNa, mK, mA, hA;
            
    for(size_t i = 0; i < N; i++)
    {
        // read parameters
        sV       = pars[i*DP +  1];
                 
        PIinj    = pars[i*DP +  3]; 
        PL       = pars[i*DP +  4]; 
        PNa      = pars[i*DP +  5];
        PK       = pars[i*DP +  6];
        PA       = pars[i*DP +  7];
        
        EL       = pars[i*DP +  8];
        ENa      = pars[i*DP +  9];
        EK       = pars[i*DP + 10];
            
        VH_mNa   = pars[i*DP + 11];
        VH[0]    = pars[i*DP + 12];
        VH[1]    = pars[i*DP + 13];
        VH[2]    = pars[i*DP + 14];
        VH[3]    = pars[i*DP + 15];

        VS_mNa   = pars[i*DP + 16];
        VS[0]    = pars[i*DP + 17];
        VS[1]    = pars[i*DP + 18];
        VS[2]    = pars[i*DP + 19];
        VS[3]    = pars[i*DP + 20];

        to[0]    = pars[i*DP + 21];
        to[1]    = pars[i*DP + 22];
        to[2]    = pars[i*DP + 23];
        to[3]    = pars[i*DP + 24];
        
        delta[0] = pars[i*DP + 25];
        delta[1] = pars[i*DP + 26];
        delta[2] = pars[i*DP + 27];
        delta[3] = pars[i*DP + 28];
                        
        // read states
        V   = xout[i*D    ];
        hNa = xout[i*D + 1];
        mK  = xout[i*D + 2];
        mA  = xout[i*D + 3];
        hA  = xout[i*D + 4];

        // compute steady states and relaxation times        
        minfNa = 1.0 / ( 1.0 + exp( (VH_mNa - V) / VS_mNa ) );
        
        tmp[0] = (VH[0] - V) / VS[0];
        tmp[1] = (VH[1] - V) / VS[1];
        tmp[2] = (VH[2] - V) / VS[2];
        tmp[3] = (VH[3] - V) / VS[3];
        
        xinf[0] = 1.0 / ( 1.0 + exp( tmp[0] ) );
        xinf[1] = 1.0 / ( 1.0 + exp( tmp[1] ) );
        xinf[2] = 1.0 / ( 1.0 + exp( tmp[2] ) );
        xinf[3] = 1.0 / ( 1.0 + exp( tmp[3] ) );
                
        tx[0] = to[0] * xinf[0] * exp( delta[0] * tmp[0] ); 
        tx[1] = to[1] * xinf[1] * exp( delta[1] * tmp[1] ); 
        tx[2] = to[2] * xinf[2] * exp( delta[2] * tmp[2] ); 
        tx[3] = to[3] * xinf[3] * exp( delta[3] * tmp[3] ); 
        
        // compute currents
        IL  = PL                                * (V - EL);
        INa = PNa * minfNa*minfNa*minfNa  * hNa * (V - ENa);
        IK  = PK  * mK*mK*mK*mK                 * (V - EK);
        IA  = PA  * mA*mA*mA*mA           * hA  * (V - EK);
        
        // update voltage
        V += (PIinj*Iinj - IL - INa - IK - IA) * dt + sV * sqrt(dt) * NORMAL_RANDOM_NUMBER;
        
        // update gates
        hNa += ( xinf[0]  - hNa ) / tx[0]  * dt; hNa = (hNa > 1.0) ? 1.0 : hNa; hNa = (hNa < 0.0) ? 0.0 : hNa; 
        mK  += ( xinf[1]  - mK  ) / tx[1]  * dt; mK  = (mK  > 1.0) ? 1.0 : mK;  mK  = (mK  < 0.0) ? 0.0 : mK; 
        mA  += ( xinf[2]  - mA  ) / tx[2]  * dt; mA  = (mA  > 1.0) ? 1.0 : mA;  mA  = (mA  < 0.0) ? 0.0 : mA; 
        hA  += ( xinf[3]  - hA  ) / tx[3]  * dt; hA  = (hA  > 1.0) ? 1.0 : hA;  hA  = (hA  < 0.0) ? 0.0 : hA; 
        
        // output
        xout[i*D    ] = V;
        xout[i*D + 1] = hNa;
        xout[i*D + 2] = mK;
        xout[i*D + 3] = mA;
        xout[i*D + 4] = hA;
    }
}

////////////////////////////////////////////////////////////////////////////////
////////////////////////////////////////////////////////////////////////////////

void mexFunction(int nlhs,mxArray *plhs[],int nrhs,const mxArray *prhs[]) 
{
    static const double dt = 0.01;
    
    // read input
    const double  deltat = mxGetScalar(prhs[0]);
    const double  Iinj   = mxGetScalar(prhs[1]);
    const double *pars   = mxGetPr(prhs[2]);
    const double *xin    = mxGetPr(prhs[3]);
        
    const size_t DP    = mxGetM(prhs[2]);
    const size_t D     = mxGetM(prhs[3]);
    const size_t N     = mxGetN(prhs[3]);
            
    // prepare output
    plhs[0]       = mxCreateDoubleMatrix(D,N,mxREAL);        
    double *xout  = mxGetPr(plhs[0]);
            
    // call computational routine
    memcpy(xout,xin,D*N*sizeof(double));
    for(int i = 0; i < round(deltat/dt); i++)  
        update_states(D,DP,N,dt,Iinj,pars,xout);   // we have only one data trace
}
