# Supplementary material for: A Self-Organizing State-Space-Model Approach for Parameter Estimation in Hodgkin-Huxley-Type Models of Single Neurons
Source: PLoS Comput Biol. 2012 Mar 1;8(3):e1002401. doi: 10.1371/journal.pcbi.1002401 (PMC3291554; doi:10.1371/journal.pcbi.1002401)
Supplement: Text S2 — The MATLAB/C99 source code we used in this study. (BZ2) [file pcbi.1002401.s009.bz2 › code/c/mex_update_states_mdl_HH.c]

//    mex_update_states_mdl_HH.c: For the single-compartment model and a population
//    of particles, propagate V, mNa, hNa and mK to the next time step.
//
//    Copyright (C) 2011  Dimitrios V. Vavoulis
//
//    This program is free software: you can redistribute it and/or modify
//    it under the terms of the GNU General Public License as published by
//    the Free Software Foundation, either version 3 of the License, or
//    (at your option) any later version.
//
//    This program is distributed in the hope that it will be useful,
//    but WITHOUT ANY WARRANTY; without even the implied warranty of
//    MERCHANTABILITY or FITNESS FOR A PARTICULAR PURPOSE.  See the
//    GNU General Public License for more details.
//
//    You should have received a copy of the GNU General Public License
//    along with this program.  If not, see <http://www.gnu.org/licenses/>.


#include <mex.h>
#include <math.h>
#include <string.h>

#include "aux.h"

////////////////////////////////////////////////////////////////////////////////
////////////////////////////////////////////////////////////////////////////////

static void update_states(const size_t D,const size_t DP,const size_t N,const double dt,
        const double Iinj,const double *pars,double *xout)
{    
    double sV, GL, GNa, GK, EL, ENa, EK, IL, INa, IK;
    double VH[3], VS[3], tmin[3], tmax[3], delta[3]; 
    
    double V, mNa, hNa, mK;
    double xinf[3], tx[3], tmp[3];
            
    // for each particle ...        
    for(size_t i = 0; i < N; i++)  
    {
        // read parameters        
        sV     = pars[i*DP + 1];
         
        GL     = pars[i*DP + 3]; 
        GNa    = pars[i*DP + 4];
        GK     = pars[i*DP + 5];
        
        EL     = pars[i*DP + 6];
        ENa    = pars[i*DP + 7];
        EK     = pars[i*DP + 8];
            
        VH[0]  = pars[i*DP + 9];
        VH[1]  = pars[i*DP + 10];
        VH[2]  = pars[i*DP + 11];

        VS[0]  = pars[i*DP + 12];
        VS[1]  = pars[i*DP + 13];
        VS[2]  = pars[i*DP + 14];

        tmin[0]  = pars[i*DP + 15];
        tmin[1]  = pars[i*DP + 16];
        tmin[2]  = pars[i*DP + 17];
        
        tmax[0] = pars[i*DP + 18];
        tmax[1] = pars[i*DP + 19];
        tmax[2] = pars[i*DP + 20];

        delta[0] = pars[i*DP + 21];
        delta[1] = pars[i*DP + 22];
        delta[2] = pars[i*DP + 23];
        
        // read states
        V   = xout[i*D    ];
        mNa = xout[i*D + 1];
        hNa = xout[i*D + 2];
        mK  = xout[i*D + 3];
               
        // compute currents
        IL  = GL                       * (V - EL);
        INa = GNa * mNa*mNa*mNa  * hNa * (V - ENa);
        IK  = GK  * mK*mK*mK*mK        * (V - EK);
        
        // compute steady states and relaxation times
        tmp[0] = (VH[0] - V) / VS[0];
        tmp[1] = (VH[1] - V) / VS[1];
        tmp[2] = (VH[2] - V) / VS[2];
        
        xinf[0] = 1.0 / ( 1.0 + exp( tmp[0] ) );
        xinf[1] = 1.0 / ( 1.0 + exp( tmp[1] ) );
        xinf[2] = 1.0 / ( 1.0 + exp( tmp[2] ) );
                
        tx[0] = tmin[0] + (tmax[0] - tmin[0]) * xinf[0] * exp(delta[0] * tmp[0]);
        tx[1] = tmin[1] + (tmax[1] - tmin[1]) * xinf[1] * exp(delta[1] * tmp[1]);
        tx[2] = tmin[2] + (tmax[2] - tmin[2]) * xinf[2] * exp(delta[2] * tmp[2]);
        
        // update voltage, assume Cm = 1
        V += (Iinj - IL - INa - IK) * dt + sV * sqrt(dt) * NORMAL_RANDOM_NUMBER;
        
        // update gates
        mNa += ( xinf[0] - mNa ) / tx[0] * dt;  mNa = (mNa > 1.0) ? 1.0 : mNa; mNa = (mNa < 0.0) ? 0.0 : mNa; 
        hNa += ( xinf[1] - hNa ) / tx[1] * dt;  hNa = (hNa > 1.0) ? 1.0 : hNa; hNa = (hNa < 0.0) ? 0.0 : hNa; 
        mK  += ( xinf[2] - mK  ) / tx[2] * dt;  mK  = (mK  > 1.0) ? 1.0 : mK;  mK  = (mK  < 0.0) ? 0.0 : mK; 
        
        // output
        xout[i*D    ] = V;
        xout[i*D + 1] = mNa;
        xout[i*D + 2] = hNa;
        xout[i*D + 3] = mK;
    }
}

////////////////////////////////////////////////////////////////////////////////
////////////////////////////////////////////////////////////////////////////////

void mexFunction(int nlhs,mxArray *plhs[],int nrhs,const mxArray *prhs[]) 
{
    static const double dt = 0.01;
    
    // read input
    const double  deltat = mxGetScalar(prhs[0]);
    const double  Iinj   = mxGetScalar(prhs[1]);
    const double *pars   = mxGetPr(prhs[2]);
    const double *xin    = mxGetPr(prhs[3]);
        
    const size_t DP    = mxGetM(prhs[2]);
    const size_t D     = mxGetM(prhs[3]);
    const size_t N     = mxGetN(prhs[3]);
            
    // prepare output
    plhs[0]      = mxCreateDoubleMatrix(D,N,mxREAL);        
    double *xout = mxGetPr(plhs[0]);
        
    // call computational routine
    memcpy(xout,xin,D*N*sizeof(double));
    for(int i = 0; i < round(deltat/dt); i++)  
        update_states(D,DP,N,dt,Iinj,pars,xout);
}
