# Supplementary material for: A Self-Organizing State-Space-Model Approach for Parameter Estimation in Hodgkin-Huxley-Type Models of Single Neurons
Source: PLoS Comput Biol. 2012 Mar 1;8(3):e1002401. doi: 10.1371/journal.pcbi.1002401 (PMC3291554; doi:10.1371/journal.pcbi.1002401)
Supplement: Text S2 — The MATLAB/C99 source code we used in this study. (BZ2) [file pcbi.1002401.s009.bz2 › code/c/mex_update_states_mdl_HH2.c]

//    mex_update_states_mdl_HH2.c: For the single-compartment model and a population
//    of particles, propagate V, m, h and n to the next time step. Notice
//    the state-dependent channel and synaptic noise.
//
//    Copyright (C) 2011  Dimitrios V. Vavoulis
//
//    This program is free software: you can redistribute it and/or modify
//    it under the terms of the GNU General Public License as published by
//    the Free Software Foundation, either version 3 of the License, or
//    (at your option) any later version.
//
//    This program is distributed in the hope that it will be useful,
//    but WITHOUT ANY WARRANTY; without even the implied warranty of
//    MERCHANTABILITY or FITNESS FOR A PARTICULAR PURPOSE.  See the
//    GNU General Public License for more details.
//
//    You should have received a copy of the GNU General Public License
//    along with this program.  If not, see <http://www.gnu.org/licenses/>.


#include <mex.h>
#include <math.h>
#include <string.h>

#include "aux.h"

////////////////////////////////////////////////////////////////////////////////
////////////////////////////////////////////////////////////////////////////////

static void update_states(const size_t D,const size_t DP,const size_t N,const double dt,
        const double Iinj,const double *pars,double *xout)
{    
    double sNa, sK;
    double lE, lI; 
    double GL, GNa, GK, gE, gI; 
    double EL, ENa, EK, EE, EI; 
    double IL, INa, IK, IE, II;
    double am, bm, ah, bh, an, bn;
    double V, m, h, n;
    double tmp;
            
    // for each particle
    for(size_t i = 0; i < N; i++)
    {
        // read parameters        
        sNa    = pars[i*DP + 1];
        sK     = pars[i*DP + 2];
        
        lE     = pars[i*DP + 4];
        lI     = pars[i*DP + 5];
                         
        GL     = pars[i*DP + 6]; 
        GNa    = pars[i*DP + 7];
        GK     = pars[i*DP + 8];
        
        gE     = pars[i*DP + 9];
        gI     = pars[i*DP + 10];
        
        EL     = pars[i*DP + 11];
        ENa    = pars[i*DP + 12];
        EK     = pars[i*DP + 13];
        EE     = pars[i*DP + 14];
        EI     = pars[i*DP + 15];        
                                           
        // read states
        V   = xout[i*D    ];
        m   = xout[i*D + 1];
        h   = xout[i*D + 2];
        n   = xout[i*D + 3];
               
        // compute currents
        IL  = GL                * (V - EL);
        INa = GNa * m*m*m   * h * (V - ENa);
        IK  = GK  * n*n*n*n     * (V - EK);
        
        IE  = gE  * lE          * (V - EE);
        II  = gI  * lI          * (V - EI);
        
        // compute ax and bx, where x = m, h, n
        am = 0.1 * ( V + 40.0 ) / ( 1.0 - exp( -0.1 * ( V + 40.0 ) ) );  bm = 4.0 * exp( -0.0556 * (V + 65.0) );
        ah = 0.07 * exp( - 0.05 * ( V + 65.0 ) )                      ;  bh = 1.0 / ( 1.0 + exp( -0.1 * ( V + 35.0 ) ) );
        an = 0.01 * ( V + 55.0 ) / ( 1.0 - exp( -0.1 * ( V + 55.0 ) ) ); bn = 0.125 * exp( -0.0125 * ( V + 65.0 ) );
                
        // update voltage, assume Cm = 1
        tmp = gE * gE * lE * (V - EE) * (V - EE) + gI * gI * lI * (V - EI) * (V - EI);
        V += (Iinj - IL - INa - IK - IE - II) * dt + sqrt( tmp * dt) * NORMAL_RANDOM_NUMBER;
        
        // update m, h and n
        m += ( am * (1.0 - m ) - bm * m ) * dt + sNa * sqrt( ( am * (1.0 - m ) + bm * m ) * dt ) * NORMAL_RANDOM_NUMBER;
        h += ( ah * (1.0 - h ) - bh * h ) * dt + sNa * sqrt( ( ah * (1.0 - h ) + bh * h ) * dt ) * NORMAL_RANDOM_NUMBER;
        n += ( an * (1.0 - n ) - bn * n ) * dt + sK  * sqrt( ( an * (1.0 - n ) + bn * n ) * dt ) * NORMAL_RANDOM_NUMBER;

        m = (m > 1.0) ? 1.0 : m; m = (m < 0.0) ? 0.0 : m;         
        h = (h > 1.0) ? 1.0 : h; h = (h < 0.0) ? 0.0 : h; 
        n = (n > 1.0) ? 1.0 : n; n = (n < 0.0) ? 0.0 : n; 

        // output
        xout[i*D    ] = V;
        xout[i*D + 1] = m;
        xout[i*D + 2] = h;
        xout[i*D + 3] = n;
    }
}

////////////////////////////////////////////////////////////////////////////////
////////////////////////////////////////////////////////////////////////////////

void mexFunction(int nlhs,mxArray *plhs[],int nrhs,const mxArray *prhs[]) 
{
    static const double dt = 0.01;
    
    // read input
    const double  deltat = mxGetScalar(prhs[0]);
    const double  Iinj   = mxGetScalar(prhs[1]);
    const double *pars   = mxGetPr(prhs[2]);
    const double *xin    = mxGetPr(prhs[3]);
        
    const size_t DP    = mxGetM(prhs[2]);
    const size_t D     = mxGetM(prhs[3]);
    const size_t N     = mxGetN(prhs[3]);
            
    // prepare output
    plhs[0]      = mxCreateDoubleMatrix(D,N,mxREAL);        
    double *xout = mxGetPr(plhs[0]);
        
    // call computational routine
    memcpy(xout,xin,D*N*sizeof(double));
    for(int i = 0; i < round(deltat/dt); i++)  
        update_states(D,DP,N,dt,Iinj,pars,xout);
}
