# Supplementary material for: A Self-Organizing State-Space-Model Approach for Parameter Estimation in Hodgkin-Huxley-Type Models of Single Neurons
Source: PLoS Comput Biol. 2012 Mar 1;8(3):e1002401. doi: 10.1371/journal.pcbi.1002401 (PMC3291554; doi:10.1371/journal.pcbi.1002401)
Supplement: Text S2 — The MATLAB/C99 source code we used in this study. (BZ2) [file pcbi.1002401.s009.bz2 › code/c/mex_update_states_mdl_moto.c]

//    mex_update_states_moto.c: For the two-compartment model and a population
//    of particles, propagate voltage, intracellular calcium and gating variables
//    in each compartent to the next time step.
//
//    Copyright (C) 2011  Dimitrios V. Vavoulis
//
//    This program is free software: you can redistribute it and/or modify
//    it under the terms of the GNU General Public License as published by
//    the Free Software Foundation, either version 3 of the License, or
//    (at your option) any later version.
//
//    This program is distributed in the hope that it will be useful,
//    but WITHOUT ANY WARRANTY; without even the implied warranty of
//    MERCHANTABILITY or FITNESS FOR A PARTICULAR PURPOSE.  See the
//    GNU General Public License for more details.
//
//    You should have received a copy of the GNU General Public License
//    along with this program.  If not, see <http://www.gnu.org/licenses/>.


#include <mex.h>
#include <math.h>
#include <string.h>

#include "aux.h"

////////////////////////////////////////////////////////////////////////////////
////////////////////////////////////////////////////////////////////////////////

static void update_states(const size_t D,const size_t DP,const size_t N,const double dt,
        const double *Iinj,const double *pars,double *x)
{    
    double sV1, sV2;
    double GL, GC, p, GNa, GK, GKCa1, GKCa2, GCaN1, GCaN2, GCaL;
    double EL, ENa, EK, ECa;
    double IL1, IL2, IC1, IC2, INa, IK, IKCa1, IKCa2, ICaN1, ICaN2, ICaL;
    double VH[6], VS[6], tmin[2], tmax[2], delta[2], to[3];
    double tCa, cCa, Kd; 
    
    double V1, V2, Ca1, Ca2, hNa, mK, mCaN1, hCaN1, mCaN2, hCaN2, mCaL;
    double xinf[7], tx[7], tmp[2], mNainf;
            
    // for each particle ... 
    for(size_t i = 0; i < N; i++)
    {
        // read parameters        
        sV1    = pars[i*DP + 1];  // 1 is the soma 
        sV2    = pars[i*DP + 2];  // 2 is for the dendritic compartment
        
        GL     = pars[i*DP + 4];
        GC     = pars[i*DP + 5];
        p      = pars[i*DP + 6];
        
        GNa    = pars[i*DP +  7];
        GK     = pars[i*DP +  8];
        GKCa1  = pars[i*DP +  9];  
        GCaN1  = pars[i*DP + 10];

        GKCa2  = pars[i*DP + 11];          
        GCaN2  = pars[i*DP + 12];  
        GCaL   = pars[i*DP + 13];
                
        EL     = pars[i*DP + 14];
        ENa    = pars[i*DP + 15];
        EK     = pars[i*DP + 16];
        ECa    = pars[i*DP + 17];
            
        VH[0]  = pars[i*DP + 18];
        VH[1]  = pars[i*DP + 19];
        VH[2]  = pars[i*DP + 20];
        VH[3]  = pars[i*DP + 21];
        VH[4]  = pars[i*DP + 22];
        VH[5]  = pars[i*DP + 23];

        VS[0]  = pars[i*DP + 24];
        VS[1]  = pars[i*DP + 25];
        VS[2]  = pars[i*DP + 26];
        VS[3]  = pars[i*DP + 27];
        VS[4]  = pars[i*DP + 28];
        VS[5]  = pars[i*DP + 29];

        tmin[0]  = pars[i*DP + 30];
        tmin[1]  = pars[i*DP + 31];
        
        tmax[0] = pars[i*DP + 32];
        tmax[1] = pars[i*DP + 33];

        delta[0] = pars[i*DP + 34];
        delta[1] = pars[i*DP + 35];

        to[0]    = pars[i*DP + 36];
        to[1]    = pars[i*DP + 37];
        to[2]    = pars[i*DP + 38];
        
        tCa      = pars[i*DP + 39];
        cCa      = pars[i*DP + 40];
        Kd       = pars[i*DP + 41];
        
        // read states
        V1    = x[i*D     ];
        V2    = x[i*D +  1];
        Ca1   = x[i*D +  2];
        Ca2   = x[i*D +  3];
        hNa   = x[i*D +  4];
        mK    = x[i*D +  5];
        mCaN1 = x[i*D +  6];
        hCaN1 = x[i*D +  7];
        mCaN2 = x[i*D +  8];
        hCaN2 = x[i*D +  9];
        mCaL  = x[i*D + 10];

        // compute steady states and relaxation times
        mNainf = 1.0 / ( 1.0 + exp( (VH[0] - V1) / VS[0] ) );
        
        tmp[0]  = (VH[1] - V1) / VS[1];
        tmp[1]  = (VH[2] - V1) / VS[2];        
        xinf[0] = 1.0 / ( 1.0 + exp( tmp[0] ) );                                       // hNa_inf
        xinf[1] = 1.0 / ( 1.0 + exp( tmp[1] ) );                                       // mK_inf
               
        xinf[2] = 1.0 / ( 1.0 + exp( (VH[3] - V1) / VS[3] ) );                         // mCaN1_inf
        xinf[3] = 1.0 / ( 1.0 + exp( (VH[4] - V1) / VS[4] ) );                         // hCaN1_inf
        
        xinf[4] = 1.0 / ( 1.0 + exp( (VH[3] - V2) / VS[3] ) );                         // mCaN2_inf
        xinf[5] = 1.0 / ( 1.0 + exp( (VH[4] - V2) / VS[4] ) );                         // hCaN2_inf
        xinf[6] = 1.0 / ( 1.0 + exp( (VH[5] - V2) / VS[5] ) );                         // mCaL_inf

        tx[0]   = tmin[0] + (tmax[0] - tmin[0]) * xinf[0] * exp(delta[0] * tmp[0]);    // thNa
        tx[1]   = tmin[1] + (tmax[1] - tmin[1]) * xinf[1] * exp(delta[1] * tmp[1]);    // tmK
        tx[2]   = to[0];                                                               // tmCaN1
        tx[3]   = to[1];                                                               // thCaN1
        tx[4]   = to[0];                                                               // tmCaN2
        tx[5]   = to[1];                                                               // tmCaN2
        tx[6]   = to[2];                                                               // tmCaL
             
        // compute currents
        IL1   = GL                                            * (V1 - EL );
        IL2   = GL                                            * (V2 - EL );

        IC1   = GC / p                                        * (V1 - V2 );
        IC2   = GC / (1.0 - p)                                * (V2 - V1 );

        INa   = GNa   * mNainf*mNainf*mNainf       * hNa      * (V1 - ENa);
        IK    = GK    * mK*mK*mK*mK                           * (V1 - EK );

        IKCa1 = GKCa1 * Ca1 / (Ca1 + Kd)                      * (V1 - EK );
        IKCa2 = GKCa2 * Ca2 / (Ca2 + Kd)                      * (V2 - EK );

        ICaN1 = GCaN1 * mCaN1*mCaN1                * hCaN1    * (V1 - ECa);
        ICaN2 = GCaN2 * mCaN2*mCaN2                * hCaN2    * (V2 - ECa);

        ICaL  = GCaL  * mCaL                                  * (V2 - ECa);
        
        // update voltage, assume Cm = 1
        V1 += ( Iinj[0] - IL1 - IC1 - INa - IK - IKCa1 - ICaN1        ) * dt + sV1 * sqrt(dt) * NORMAL_RANDOM_NUMBER;
        V2 += ( Iinj[1] - IL2 - IC2            - IKCa2 - ICaN2 - ICaL ) * dt + sV2 * sqrt(dt) * NORMAL_RANDOM_NUMBER;
        
        // update Ca
        Ca1 -= (cCa *  ICaN1         + Ca1) / tCa * dt; Ca1 = (Ca1   > 0.2) ? 0.2 : Ca1;
        Ca2 -= (cCa * (ICaN2 + ICaL) + Ca2) / tCa * dt; Ca2 = (Ca2   > 0.2) ? 0.2 : Ca2;
                 
        // update gates
        hNa   += ( xinf[0] - hNa   ) / tx[0] * dt;  hNa   = (hNa   > 1.0) ? 1.0 : hNa;   hNa   = (hNa   < 0.0) ? 0.0 : hNa; 
        mK    += ( xinf[1] - mK    ) / tx[1] * dt;  mK    = (mK    > 1.0) ? 1.0 : mK;    mK    = (mK    < 0.0) ? 0.0 : mK; 
        mCaN1 += ( xinf[2] - mCaN1 ) / tx[2] * dt;  mCaN1 = (mCaN1 > 1.0) ? 1.0 : mCaN1; mCaN1 = (mCaN1 < 0.0) ? 0.0 : mCaN1; 
        hCaN1 += ( xinf[3] - hCaN1 ) / tx[3] * dt;  hCaN1 = (hCaN1 > 1.0) ? 1.0 : hCaN1; hCaN1 = (hCaN1 < 0.0) ? 0.0 : hCaN1; 
        mCaN2 += ( xinf[4] - mCaN2 ) / tx[4] * dt;  mCaN2 = (mCaN2 > 1.0) ? 1.0 : mCaN2; mCaN2 = (mCaN2 < 0.0) ? 0.0 : mCaN2; 
        hCaN2 += ( xinf[5] - hCaN2 ) / tx[5] * dt;  hCaN2 = (hCaN2 > 1.0) ? 1.0 : hCaN2; hCaN2 = (hCaN2 < 0.0) ? 0.0 : hCaN2; 
        mCaL  += ( xinf[6] - mCaL  ) / tx[6] * dt;  mCaL  = (mCaL  > 1.0) ? 1.0 : mCaL;  mCaL  = (mCaL  < 0.0) ? 0.0 : mCaL; 
        
        // output
        x[i*D     ] = V1;
        x[i*D +  1] = V2;
        x[i*D +  2] = Ca1;
        x[i*D +  3] = Ca2;        
        x[i*D +  4] = hNa;
        x[i*D +  5] = mK;
        x[i*D +  6] = mCaN1;
        x[i*D +  7] = hCaN1;
        x[i*D +  8] = mCaN2;
        x[i*D +  9] = hCaN2;
        x[i*D + 10] = mCaL;
    }
}

////////////////////////////////////////////////////////////////////////////////
////////////////////////////////////////////////////////////////////////////////

void mexFunction(int nlhs,mxArray *plhs[],int nrhs,const mxArray *prhs[]) 
{
    static const double dt = 0.01;
    
    // read input
    const double  deltat = mxGetScalar(prhs[0]);
    const double *Iinj   = mxGetPr(prhs[1]);
    const double *pars   = mxGetPr(prhs[2]);
    const double *xin    = mxGetPr(prhs[3]);
        
    const size_t DP    = mxGetM(prhs[2]);
    const size_t D     = mxGetM(prhs[3]);
    const size_t N     = mxGetN(prhs[3]);
            
    // prepare output
    plhs[0]      = mxCreateDoubleMatrix(D,N,mxREAL);        
    double *xout = mxGetPr(plhs[0]);
        
    // call computational routine
    memcpy(xout,xin,D*N*sizeof(double));
    for(int i = 0; i < round(deltat/dt); i++)  
        update_states(D,DP,N,dt,Iinj,pars,xout);
}
