# Supplementary material for: A Self-Organizing State-Space-Model Approach for Parameter Estimation in Hodgkin-Huxley-Type Models of Single Neurons
Source: PLoS Comput Biol. 2012 Mar 1;8(3):e1002401. doi: 10.1371/journal.pcbi.1002401 (PMC3291554; doi:10.1371/journal.pcbi.1002401)
Supplement: Text S2 — The MATLAB/C99 source code we used in this study. (BZ2) [file pcbi.1002401.s009.bz2 › code/c/README.txt]

To compile (using the GNU C compiler) do the following:

mex CFLAGS='-std=c99 -pedantic -Wall -Wextra -fPIC' mex_resample.c               aux.c
mex CFLAGS='-std=c99 -pedantic -Wall -Wextra -fPIC' mex_sample_idxs.c            aux.c
mex CFLAGS='-std=c99 -pedantic -Wall -Wextra -fPIC' mex_update_states_mdl_HH.c   aux.c
mex CFLAGS='-std=c99 -pedantic -Wall -Wextra -fPIC' mex_update_states_mdl_HH2.c  aux.c
mex CFLAGS='-std=c99 -pedantic -Wall -Wextra -fPIC' mex_update_states_mdl_moto.c aux.c
mex CFLAGS='-std=c99 -pedantic -Wall -Wextra -fPIC' mex_update_states_mdl_B4.c   aux.c
mex CFLAGS='-std=c99 -pedantic -Wall -Wextra -fPIC' mex_update_states_mdl_B4_.c  aux.c

The above commands work on recent versions of Ubuntu Linux with a proper MATLAB
installation. Additional arguments may be necessary (e.g. for linking) on other
systems.

Notice that the mex binary files produced by the above commands must reside in
the 'matlab' folder that came with this code. Alternatively, the current folder 
(i.e. 'c') must be in the MATLAB path.   
